# Supplementary material for: Gene expression patterns induced at different stages of rhinovirus infection in human alveolar epithelial cells
Source: PLoS One. 2017 May 30;12(5):e0176947. doi: 10.1371/journal.pone.0176947 (PMC5448745; doi:10.1371/journal.pone.0176947)
Supplement: S2 Table — DE genes were generated by Transcriptome Analysis Console v2.0. p-values obtained from One-Way Between-Subject ANOVA (unpaired). (XLSX) [file pone.0176947.s005.xlsx]

## Sheet: 12hpi_1.5fold_DEG
Transcript Cluster ID	Transcript ID(Array Design)	v Bi-weight Avg Signal (log2)	n Bi-weight Avg Signal (log2)	Fold Change (linear) (v vs. n)	ANOVA p-value (v vs. n)	Gene Symbol	Description	TC Comment
11717860_a_at	Hs.326035.1	7.44	2.8	24.96	5e-06	EGR1	early growth response 1
11754334_s_at	Hs.708393.1	7.72	4.41	9.9	0.00052	EGR1	early growth response 1
11752940_a_at	Hs.326035.3	6.63	3.44	9.12	3.5e-05	EGR1	early growth response 1
11718394_at	Hs.714791.1	8.12	6.41	3.26	5.8e-05	JUN	jun proto-oncogene
11724275_s_at	Hs.716411.1	7.62	6	3.06	3e-06	TMEM158	transmembrane protein 158 (gene/pseudogene)
11718397_s_at	Hs.714791.1	7.32	5.75	2.96	1.99e-07	JUN	jun proto-oncogene
11734659_a_at	Hs.707896.1	5.51	3.98	2.9	0.000404	FOS	FBJ murine osteosarcoma viral oncogene homolog
11718395_s_at	Hs.714791.1	5.83	4.36	2.76	0.002024	JUN	jun proto-oncogene
11729308_at	Hs.591949.1	5.91	4.57	2.53	0.002307	CLMP	CXADR-like membrane protein
11728827_at	Hs.154299.1	7.44	6.13	2.47	0.040127	F2RL1	coagulation factor II (thrombin) receptor-like 1
11717473_s_at	Hs.642938.1	6.79	5.6	2.28	0.000967	IGFBP1	insulin-like growth factor binding protein 1
11726193_at	Hs.170388.1	7.67	6.51	2.23	0.000127	MARCH4	membrane-associated ring finger (C3HC4) 4, E3 ubiquitin protein ligase
11744618_a_at	Hs.298654.4	7.45	6.29	2.23	0.000208	DUSP6	dual specificity phosphatase 6
11718396_x_at	Hs.714791.1	5.49	4.37	2.18	0.00371	JUN	jun proto-oncogene
11739798_a_at	Hs.69517.1	6.19	5.08	2.15	0.000341	LY6K	lymphocyte antigen 6 complex, locus K
11741980_a_at	Hs.298654.2	6.78	5.69	2.13	0.000338	DUSP6	dual specificity phosphatase 6
11758967_s_at	Hs.438231.1	8.19	7.13	2.09	0.001899	TFPI2	tissue factor pathway inhibitor 2
11717862_x_at	Hs.326035.1	3.9	2.88	2.04	0.001661	EGR1	early growth response 1
11749291_a_at	Hs.707896.2	4.6	3.58	2.03	0.032012	FOS	FBJ murine osteosarcoma viral oncogene homolog
11718841_s_at	Hs.624.1	5.24	4.23	2.01	0.00144	CXCL8	chemokine (C-X-C motif) ligand 8
11730096_a_at	Hs.227817.1	5.58	4.61	1.96	0.004329	BCL2A1	BCL2-related protein A1
11725584_at	Hs.592069.1	7.19	6.27	1.9	8.4e-05	HAS3	hyaluronan synthase 3
11717565_s_at	Hs.707901.1	7.75	6.83	1.89	0.000861	EMP1	epithelial membrane protein 1
11724478_s_at	Hs.283565.1	6.24	5.32	1.89	0.026567	FOSL1	FOS-like antigen 1
11744435_a_at	Hs.298654.3	6.68	5.78	1.87	0.01669	DUSP6	dual specificity phosphatase 6
11723821_a_at	Hs.705442.1	9.52	8.62	1.86	5.6e-05	SMURF2	SMAD specific E3 ubiquitin protein ligase 2
11728828_at	Hs.154299.1	10.01	9.11	1.86	0.000221	F2RL1	coagulation factor II (thrombin) receptor-like 1
11731445_at	Hs.448589.1	5.44	4.55	1.86	0.033029	ANKRD1	ankyrin repeat domain 1 (cardiac muscle)
11728717_at	Hs.89714.1	8.91	8.03	1.83	0.002207	CXCL5	chemokine (C-X-C motif) ligand 5
11749905_a_at	Hs.8867.2	7.37	6.51	1.82	1.3e-05	CYR61	cysteine-rich, angiogenic inducer, 61
11715493_a_at	Hs.8867.1	8.77	7.93	1.79	0.000103	CYR61	cysteine-rich, angiogenic inducer, 61
11722049_a_at	Hs.298654.1	6.45	5.62	1.78	0.000494	DUSP6	dual specificity phosphatase 6
11748382_a_at	Hs.705442.2	5.04	4.21	1.78	0.016684	SMURF2	SMAD specific E3 ubiquitin protein ligase 2
11760574_x_at	Hs.283565.3	5.72	4.89	1.78	0.010581	FOSL1	FOS-like antigen 1
11718724_at	Hs.718495.1	4.52	3.69	1.77	0.012665	ARRDC3	arrestin domain containing 3
11734793_at	Hs.179312.1	7.44	6.62	1.77	0.004013	SNAPC1	small nuclear RNA activating complex, polypeptide 1, 43kDa
11715487_a_at	Hs.719112.1	6.85	6.04	1.76	0.048904	MCL1	myeloid cell leukemia 1
11737050_x_at	Hs.1570.2	5.97	5.17	1.74	0.008533	HRH1	histamine receptor H1
11746314_s_at	Hs.593995.2	7.04	6.24	1.74	0.020138	TCF7L2	transcription factor 7-like 2 (T-cell specific, HMG-box)
11723103_x_at	Hs.173030.1	5.21	4.42	1.73	0.014723	GNB4	guanine nucleotide binding protein (G protein), beta polypeptide 4
11722884_at	Hs.484195.1	5.06	4.29	1.71	0.013531	CREBRF	CREB3 regulatory factor
11755219_a_at	Hs.2030.3	6.61	5.84	1.71	0.00073	THBD	thrombomodulin
11724197_at	Hs.25590.1	5.42	4.65	1.7	0.008307	STC1	stanniocalcin 1
11727690_at	Hs.467304.1	5.02	4.26	1.7	0.004231	IL11	interleukin 11
11750175_s_at	Hs.408581.1	4.1	3.34	1.7	0.039375	SVIL	supervillin; supervillin pseudogene 1
11756954_s_at	Hs.34871.11	3.83	3.06	1.7	0.036107	ZEB2	zinc finger E-box binding homeobox 2
11717631_s_at	Hs.522029.1	6.86	6.1	1.69	0.000567	KLHL9	kelch-like family member 9
11721307_at	Hs.602085.1	8.46	7.7	1.69	0.007028	PHLDA1	pleckstrin homology-like domain, family A, member 1
11728716_x_at	Hs.89714.1	10.08	9.33	1.69	6e-06	CXCL5	chemokine (C-X-C motif) ligand 5
11725024_a_at	Hs.487046.1	7.13	6.37	1.68	0.000924	LOC100129518	uncharacterized LOC100129518; superoxide dismutase 2, mitochondrial
11744005_at	Hs.154036.1	7.85	7.09	1.68	0.048904	PHLDA2	pleckstrin homology-like domain, family A, member 2
11727814_at	Hs.444075.1	7.21	6.47	1.67	0.000349	UBASH3B	ubiquitin associated and SH3 domain containing B
11728873_s_at	Hs.519904.1	8.98	8.24	1.67	0.005906	RBM24	RNA binding motif protein 24
11740481_x_at	Hs.591096.1	7.35	6.62	1.66	0.012334	PAQR5	progestin and adipoQ receptor family member V
11742886_s_at	Hs.5443.3	5.98	5.26	1.66	0.02305	BAG5	BCL2-associated athanogene 5
11728715_at	Hs.89714.1	9.66	8.94	1.65	5.2e-05	CXCL5	chemokine (C-X-C motif) ligand 5
11717025_s_at	Hs.387255.1	9.18	8.48	1.63	5.5e-05	CXCL5	chemokine (C-X-C motif) ligand 5; glyoxylate reductase 1 homolog (Arabidopsis)
11736283_s_at	Hs.55999.1	4.71	4	1.63	0.007923	NKX3-1	NK3 homeobox 1
11758229_s_at	Hs.713838.1	7.46	6.75	1.63	0.001318	GREM1	gremlin 1, DAN family BMP antagonist
11717409_at	Hs.506784.1	4.45	3.75	1.62	0.006549	SH2B3	SH2B adaptor protein 3
11746863_x_at	Hs.22895.3	5.44	4.74	1.62	0.013283	ARSJ	arylsulfatase family, member J
11748728_a_at	Hs.40582.4	3.71	3.01	1.62	0.004246	CDC14B	cell division cycle 14B
11715441_a_at	Hs.591346.1	7.34	6.65	1.61	0.032057	CTGF	connective tissue growth factor
11728257_at	Hs.375684.1	6	5.31	1.61	0.00407	RAD18	RAD18 homolog (S. cerevisiae)
11734792_at	Hs.179312.1	5.17	4.49	1.61	0.016599	SNAPC1	small nuclear RNA activating complex, polypeptide 1, 43kDa
11753646_x_at	Hs.170622.4	8.46	7.77	1.61	0.037957	CFL1	cofilin 1 (non-muscle)
11744131_a_at	Hs.9997.1	5.04	4.36	1.6	0.027928	SECISBP2L	SECIS binding protein 2-like
11753350_x_at	Hs.645517.3	8.18	7.5	1.6	0.011633	KRR1	KRR1, small subunit (SSU) processome component, homolog (yeast)
11758028_s_at	Hs.644954.1	5.68	5	1.6	0.026741	FOXQ1	forkhead box Q1
11721736_s_at	Hs.149168.1	3.64	2.98	1.58	0.046434	TNFRSF19	tumor necrosis factor receptor superfamily, member 19
11747509_a_at	Hs.446315.4	6.62	5.95	1.58	0.030991	FAM107B	family with sequence similarity 107, member B
11753988_a_at	Hs.18676.2	5.94	5.28	1.58	0.002154	SPRY2	sprouty homolog 2 (Drosophila)
11722867_at	Hs.476093.1	5.26	4.6	1.57	0.007392	CDCP1	CUB domain containing protein 1
11729814_a_at	Hs.465433.1	5.3	4.65	1.57	0.016263	ZADH2	zinc binding alcohol dehydrogenase domain containing 2
11737237_a_at	Hs.591663.1	4.55	3.9	1.57	0.01876	EOMES	eomesodermin
11738785_at	Hs.711489.1	6.85	6.21	1.57	0.019161	SPANXB1	SPANX family, member B1
11754184_a_at	Hs.459538.4	8.36	7.72	1.57	0.000532	ALDH1A3	aldehyde dehydrogenase 1 family, member A3
11758221_s_at	Hs.24684.1	4.44	3.79	1.57	6.8e-05	ARRDC3	arrestin domain containing 3
11715763_a_at	Hs.690098.1	7.18	6.53	1.56	0.001967	PODXL	podocalyxin-like
11722231_at	Hs.22265.1	6.21	5.56	1.56	0.007397	PDP1	pyruvate dehyrogenase phosphatase catalytic subunit 1
11723102_at	Hs.173030.1	5.02	4.37	1.56	0.021349	GNB4	guanine nucleotide binding protein (G protein), beta polypeptide 4
11725951_at	Hs.719109.1	7.47	6.83	1.56	0.013125	RIOK3	RIO kinase 3
11727817_at	Hs.444075.1	7.39	6.76	1.56	0.000657	UBASH3B	ubiquitin associated and SH3 domain containing B
11728238_x_at	Hs.460179.1	5.98	5.34	1.56	0.026675	BOLA2	bolA family member 2; serine/threonine-protein kinase SMG1-like; SMG1 phosphatidylinositol 3-kinase-related kinase
11739516_at	Hs.654388.1	6.27	5.63	1.56	0.010281	CA8	carbonic anhydrase VIII
11757312_x_at	Hs.713079.1	8.59	7.95	1.56	0.000867	SERPINE1	serpin peptidase inhibitor, clade E (nexin, plasminogen activator inhibitor type 1), member 1
11725268_s_at	Hs.702217.1	5.03	4.4	1.55	0.013311	FAT4	FAT atypical cadherin 4
11738644_a_at	Hs.16229.1	7.75	7.12	1.55	0.000333	STAMBPL1	STAM binding protein-like 1
11740312_at	Hs.159226.1	6.27	5.64	1.55	0.002048	HAS2	hyaluronan synthase 2
11729259_a_at	Hs.173001.1	4.75	4.13	1.54	0.009853	ZNF644	zinc finger protein 644
11729824_at	Hs.660998.1	5.59	4.96	1.54	0.000852	BMPER	BMP binding endothelial regulator
11722304_a_at	Hs.471779.1	8.35	7.74	1.53	0.041097	LRRFIP1	leucine rich repeat (in FLII) interacting protein 1
11724836_at	Hs.444099.1	8.85	8.23	1.53	0.001535	NCEH1	neutral cholesterol ester hydrolase 1
11727816_at	Hs.444075.1	7.97	7.36	1.53	0.002806	UBASH3B	ubiquitin associated and SH3 domain containing B
11728477_at	Hs.89690.1	5.11	4.49	1.53	0.005327	CXCL3	chemokine (C-X-C motif) ligand 3
11744162_a_at	Hs.417962.2	9.54	8.92	1.53	0.006131	DUSP4	dual specificity phosphatase 4
11718513_x_at	Hs.310453.1	7.05	6.45	1.52	0.005626	TSPAN14	tetraspanin 14
11752144_a_at	Hs.632120.4	4.64	4.04	1.52	0.046768	SUV420H1	suppressor of variegation 4-20 homolog 1 (Drosophila)
11717399_a_at	Hs.719169.1	7.69	7.09	1.51	0.00569	TIPARP	TCDD-inducible poly(ADP-ribose) polymerase
11720231_s_at	Hs.592286.1	6.49	5.9	1.51	0.042717	TES	testis derived transcript (3 LIM domains)
11722866_at	Hs.476093.1	5.01	4.42	1.51	0.008769	CDCP1	CUB domain containing protein 1
11758924_x_at	Hs.487046.1	5.13	4.54	1.51	0.016062	LOC100129518	uncharacterized LOC100129518; superoxide dismutase 2, mitochondrial
11739811_a_at	Hs.716456.2	4.62	5.21	-1.51	0.022891	SIRT3	sirtuin 3
11746782_s_at	Hs.103934.2	5.28	5.88	-1.51	0.00986	FKBP9	FK506 binding protein 9, 63 kDa; FK506 binding protein 9 pseudogene 1
11753445_a_at	Hs.517581.2	6.37	6.97	-1.51	0.001949	HMOX1	heme oxygenase (decycling) 1
11763827_a_at	Hs.150878.4	2.7	3.3	-1.51	0.043878	MS4A8	membrane-spanning 4-domains, subfamily A, member 8
11721902_a_at	Hs.478153.1	4.68	5.29	-1.52	0.000765	SERPINI1	serpin peptidase inhibitor, clade I (neuroserpin), member 1
11730968_at	Hs.131306.1	5.56	6.18	-1.53	0.005031	RIC8B	RIC8 guanine nucleotide exchange factor B
11736282_a_at	Hs.480311.2	5.43	6.04	-1.53	0.01232	PDLIM5	PDZ and LIM domain 5
11758561_s_at	Hs.605147.1	2.36	2.98	-1.53	0.037316	MRAS	muscle RAS oncogene homolog
11720779_a_at	Hs.517419.1	2.92	3.55	-1.55	0.01128	KLHL22	kelch-like family member 22
11731243_a_at	Hs.149585.1	5.36	5.99	-1.55	0.028995	LGSN	lengsin, lens protein with glutamine synthetase domain
11731475_a_at	Hs.658169.1	4.36	5	-1.55	0.022297	SFRP4	secreted frizzled-related protein 4
11727205_a_at	Hs.714363.1	3.72	4.36	-1.56	0.047668	CBX4	chromobox homolog 4
11725266_at	Hs.591645.1	2.59	3.24	-1.57	0.033478	COL4A4	collagen, type IV, alpha 4
11722791_s_at	Hs.189445.1	6.05	6.71	-1.58	0.038238	LOC100506558	uncharacterized LOC100506558; matrilin 2
11739489_a_at	Hs.437241.1	4.85	5.51	-1.58	0.015931	ATP10D	ATPase, class V, type 10D
11745210_s_at	Hs.654709.1	8.78	9.44	-1.58	0.003349	PCDH9	protocadherin 9
11739521_at	Hs.308628.2	4.68	5.35	-1.59	0.009509	ST8SIA4	ST8 alpha-N-acetyl-neuraminide alpha-2,8-sialyltransferase 4
11743338_at	Hs.715550.1	4.08	4.74	-1.59	0.001604	MEGF9	multiple EGF-like-domains 9
11749512_a_at	Hs.80642.4	4.72	5.39	-1.59	0.020546	STAT4	signal transducer and activator of transcription 4
11760470_at	Hs.380277.2	3.75	4.42	-1.59	0.032202	DAPK1	death-associated protein kinase 1
11750205_a_at	Hs.400556.6	4.64	5.32	-1.61	0.021803	BCAS1	breast carcinoma amplified sequence 1
11724476_a_at	Hs.7946.2	6.22	6.93	-1.62	0.038983	MTUS1	microtubule associated tumor suppressor 1
11728806_a_at	Hs.370510.1	6.01	6.71	-1.62	0.004758	CADM1	cell adhesion molecule 1
11759643_at	Hs.517342.2	3.87	4.57	-1.62	0.042911	NIT1	nitrilase 1
11735676_a_at	Hs.128055.2	7.7	8.4	-1.63	0.018386	OSGIN1	oxidative stress induced growth inhibitor 1
11755566_a_at	Hs.443139.7	4.78	5.49	-1.63	0.032255	MROH1	maestro heat-like repeat family member 1
11759895_at	Hs.654709.1	9.41	10.11	-1.63	0.00215	PCDH9	protocadherin 9
11731244_s_at	Hs.149585.1	5.59	6.31	-1.64	0.019592	LGSN	lengsin, lens protein with glutamine synthetase domain
11735795_at	Hs.239370.2	4.56	5.27	-1.64	0.032813	GPSM1	G-protein signaling modulator 1
11759103_at	Hs.106242.1	7.56	8.28	-1.65	4e-05	CYP4F3	cytochrome P450, family 4, subfamily F, polypeptide 3
11757349_a_at	Hs.351593.7	8.39	9.13	-1.67	0.000309	FGA	fibrinogen alpha chain
11755786_a_at	Hs.1420.4	5.32	6.07	-1.68	0.003535	FGFR3	fibroblast growth factor receptor 3
11721204_a_at	Hs.499725.1	2.96	3.72	-1.69	0.010845	ANK3	ankyrin 3, node of Ranvier (ankyrin G)
11743846_s_at	Hs.363396.2	5.03	5.79	-1.69	0.001418	CFH	complement factor H; complement factor H-related 1
11716937_a_at	Hs.513463.1	5.61	6.39	-1.72	0.004092	NUPR1	nuclear protein, transcriptional regulator, 1
11735172_at	Hs.156652.1	6.29	7.08	-1.73	0.000319	TM4SF20	transmembrane 4 L six family member 20
11742194_a_at	Hs.149585.2	4.54	5.33	-1.73	0.018787	LGSN	lengsin, lens protein with glutamine synthetase domain
11727604_a_at	Hs.584954.1	5.56	6.36	-1.75	0.002559	EPB41L4A	erythrocyte membrane protein band 4.1 like 4A
11740305_at	Hs.26441.1	5.17	5.99	-1.76	0.002317	KIAA0319	KIAA0319
11716939_a_at	Hs.517581.1	8.29	9.13	-1.79	0.001049	HMOX1	heme oxygenase (decycling) 1
11750763_s_at	Hs.103934.6	4.7	5.57	-1.83	0.014673	FKBP9	FK506 binding protein 9, 63 kDa; FK506 binding protein 9 pseudogene 1
11757350_x_at	Hs.351593.7	7.78	8.66	-1.84	7.2e-05	FGA	fibrinogen alpha chain
11741951_a_at	Hs.719302.2	4.49	5.43	-1.92	0.006784	PCDH9	protocadherin 9
11755934_x_at	Hs.300774.4	6.48	7.43	-1.93	0.000176	FGB	fibrinogen beta chain
11746819_a_at	Hs.300774.2	6.41	7.39	-1.97	0.000679	FGB	fibrinogen beta chain
11743159_x_at	Hs.546255.2	4.72	5.74	-2.03	0.003363	FGG	fibrinogen gamma chain
11715628_a_at	Hs.300774.1	5.89	7.03	-2.2	0.002607	FGB	fibrinogen beta chain
11724508_s_at	Hs.546255.1	5.95	7.22	-2.4	0.000447	FGG	fibrinogen gamma chain
