# Supplementary material for: Gene expression patterns induced at different stages of rhinovirus infection in human alveolar epithelial cells
Source: PLoS One. 2017 May 30;12(5):e0176947. doi: 10.1371/journal.pone.0176947 (PMC5448745; doi:10.1371/journal.pone.0176947)
Supplement: S3 Table — DE genes were generated by Transcriptome Analysis Console v2.0. p-values obtained from One-Way Between-Subject ANOVA (unpaired). (XLSX) [file pone.0176947.s006.xlsx]

## Sheet: 24hpi_1.5fold_DEG
Transcript Cluster ID	Transcript ID(Array Design)	v Bi-weight Avg Signal (log2)	n Bi-weight Avg Signal (log2)	Fold Change (linear) (v vs. n)	ANOVA p-value (v vs. n)	Gene Symbol	Description	TC Comment
11717860_a_at	Hs.326035.1	4.91	2.49	5.34	0.001924	EGR1	early growth response 1
11752940_a_at	Hs.326035.3	4.66	3.05	3.06	0.000256	EGR1	early growth response 1
AFFX-HUMRGE/M10098_5_at	AFFX-HUMRGE/M10098_5	10.71	9.43	2.43	0.005822
11723431_at	Hs.524920.1	6.74	5.6	2.2	0.017515	ZFP91	ZFP91 zinc finger protein
11738785_at	Hs.711489.1	6.73	5.67	2.08	0.000335	SPANXB1	SPANX family, member B1
11754334_s_at	Hs.708393.1	5.61	4.62	1.98	0.002471	EGR1	early growth response 1
11738786_x_at	Hs.711489.1	4.94	4.01	1.91	0.016756	SPANXB1	SPANX family, member B1
11726193_at	Hs.170388.1	6.48	5.55	1.9	0.000412	MARCH4	membrane-associated ring finger (C3HC4) 4, E3 ubiquitin protein ligase
11726611_x_at	Hs.517617.1	4.77	3.89	1.84	0.010632	MAFF	v-maf avian musculoaponeurotic fibrosarcoma oncogene homolog F
11724275_s_at	Hs.716411.1	6.49	5.62	1.83	0.005048	TMEM158	transmembrane protein 158 (gene/pseudogene)
11718394_at	Hs.714791.1	6.51	5.66	1.8	0.001809	JUN	jun proto-oncogene
11727815_at	Hs.444075.1	4.46	3.64	1.76	0.007993	UBASH3B	ubiquitin associated and SH3 domain containing B
AFFX-M27830_5_at	AFFX-M27830_5	11.73	10.91	1.76	0.000121
11753817_x_at	Hs.518805.8	5.1	4.3	1.74	0.022396	HMGA1	high mobility group AT-hook 1
11741507_a_at	Hs.433337.3	7.21	6.41	1.74	0.010107	SMOX	spermine oxidase
11758967_s_at	Hs.438231.1	7.02	6.23	1.74	0.000452	TFPI2	tissue factor pathway inhibitor 2
11754184_a_at	Hs.459538.4	7.41	6.61	1.74	1.1e-05	ALDH1A3	aldehyde dehydrogenase 1 family, member A3
11716110_s_at	Hs.497589.1	3.36	2.58	1.71	0.012381	PIGR	polymeric immunoglobulin receptor
11761719_at	Hs.404568.4	4.36	3.62	1.67	0.007442	HPS1	Hermansky-Pudlak syndrome 1
11719792_at	Hs.631733.1	6.06	5.32	1.67	0.000606	GPRC5A	G protein-coupled receptor, class C, group 5, member A
11761326_at	Hs.714975.3	4.32	3.58	1.66	0.035026	PHF12	PHD finger protein 12
11734659_a_at	Hs.707896.1	4.51	3.79	1.65	0.010992	FOS	FBJ murine osteosarcoma viral oncogene homolog
11751612_a_at	Hs.485572.3	5.28	4.56	1.64	0.000982	SOCS2	suppressor of cytokine signaling 2
11715994_x_at	Hs.180919.1	8.96	8.25	1.64	0.000808	ID2	inhibitor of DNA binding 2, dominant negative helix-loop-helix protein
11763900_at	Hs.712293.1	4.27	3.58	1.62	0.041436	SNORA80A	small nucleolar RNA, H/ACA box 80A
11724478_s_at	Hs.283565.1	4.63	3.93	1.62	0.012536	FOSL1	FOS-like antigen 1
11728789_at	Hs.179080.1	3.48	2.8	1.61	0.029223	SLC32A1	solute carrier family 32 (GABA vesicular transporter), member 1
11735148_a_at	Hs.485572.1	7.58	6.89	1.61	8.9e-05	SOCS2	suppressor of cytokine signaling 2
11732383_a_at	Hs.137556.1	3.16	2.49	1.59	0.040823	CDHR1	cadherin-related family member 1
11724644_at	Hs.333297.1	3.35	2.68	1.59	0.034511	SPOPL	speckle-type POZ protein-like
11763115_a_at	Hs.510635.37	3.48	2.82	1.58	0.032664	IGHG1	immunoglobulin heavy constant gamma 1 (G1m marker); immunoglobulin heavy constant mu
11718479_x_at	Hs.521535.1	2.65	1.99	1.58	0.026783	STAR	steroidogenic acute regulatory protein
11761716_at	Hs.16059.2	4.02	3.35	1.58	0.013591	COA3	cytochrome c oxidase assembly factor 3
11727817_at	Hs.444075.1	6.46	5.8	1.58	9.1e-05	UBASH3B	ubiquitin associated and SH3 domain containing B
11756838_a_at	Hs.54517.4	3.01	2.36	1.57	0.049324	FCN2	ficolin (collagen/fibrinogen domain containing lectin) 2
11744611_x_at	Hs.719209.3	2.61	1.96	1.57	0.038489	PEG3	paternally expressed 3
11763607_a_at	Hs.116419.14	3.55	2.91	1.56	0.049558	MEI1	meiosis inhibitor 1
11749655_a_at	Hs.287374.2	3.73	3.09	1.56	0.021009	ZNF304	zinc finger protein 304
11752993_a_at	Hs.171695.5	7.13	6.5	1.55	0.01694	DUSP1	dual specificity phosphatase 1
11761618_at	Hs.463412.3	2.77	2.13	1.55	0.015628	SGCA	sarcoglycan, alpha (50kDa dystrophin-associated glycoprotein)
11723821_a_at	Hs.705442.1	8.47	7.84	1.55	0.001058	SMURF2	SMAD specific E3 ubiquitin protein ligase 2
11744618_a_at	Hs.298654.4	6.85	6.23	1.54	0.032909	DUSP6	dual specificity phosphatase 6
11742818_a_at	Hs.466871.2	4.69	4.07	1.54	0.021819	PLAUR	plasminogen activator, urokinase receptor
11760889_a_at	Hs.478854.1	2.7	2.08	1.54	0.019239	LOC220729	succinate dehydrogenase complex, subunit A, flavoprotein (Fp) pseudogene
11716055_s_at	Hs.639609.1	4.87	4.25	1.54	0.012257	STMN3	stathmin-like 3
11718395_s_at	Hs.714791.1	4.03	3.42	1.53	0.006636	JUN	jun proto-oncogene
11745945_x_at	Hs.516711.2	3.88	3.28	1.52	0.041177	CHPF	chondroitin polymerizing factor
11763029_x_at	Hs.654585.4	3.06	2.46	1.52	0.017203	PPP1R2P1	protein phosphatase 1, regulatory (inhibitor) subunit 2 pseudogene 1
11731445_at	Hs.448589.1	4.91	4.31	1.52	0.000805	ANKRD1	ankyrin repeat domain 1 (cardiac muscle)
11727814_at	Hs.444075.1	6.56	5.96	1.52	0.000474	UBASH3B	ubiquitin associated and SH3 domain containing B
11739798_a_at	Hs.69517.1	4.1	3.5	1.52	0.000429	LY6K	lymphocyte antigen 6 complex, locus K
11751294_a_at	Hs.303609.2	2.28	1.69	1.51	0.048309	ST6GALNAC5	ST6 (alpha-N-acetyl-neuraminyl-2,3-beta-galactosyl-1,3)-N-acetylgalactosaminide alpha-2,6-sialyltransferase 5
11761930_at	Hs.683432.1	2.94	2.35	1.51	0.012371	OK/SW-CL.58	OK/SW-CL.58
11716587_at	Hs.590970.1	8.83	8.24	1.51	0.001091	AXL	AXL receptor tyrosine kinase
11760644_a_at	Hs.236572.2	2.89	3.49	-1.51	0.042932	C21orf58	chromosome 21 open reading frame 58
11763291_a_at	Hs.147762.5	2.97	3.57	-1.51	0.038022	CCDC108	coiled-coil domain containing 108
11732233_a_at	Hs.124940.1	5.09	5.69	-1.51	0.033095	RND1	Rho family GTPase 1
11720452_at	Hs.164162.1	5.73	6.33	-1.51	0.016965	PLEKHH2	pleckstrin homology domain containing, family H (with MyTH4 domain) member 2
11763521_a_at	Hs.110364.3	5.31	5.91	-1.51	0.016163	PPIC	peptidylprolyl isomerase C (cyclophilin C)
11731682_at	Hs.501497.1	5.27	5.87	-1.51	0.012955	CD70	CD70 molecule
11720135_a_at	Hs.64016.1	4.26	4.86	-1.51	0.009733	PROS1	protein S (alpha)
11745652_s_at	Hs.542050.2	5.33	5.92	-1.51	0.002532	EPCAM	epithelial cell adhesion molecule
11726981_a_at	Hs.558314.1	5.22	5.82	-1.51	0.001944	CP	ceruloplasmin (ferroxidase)
11731475_a_at	Hs.658169.1	4.12	4.73	-1.52	0.023746	SFRP4	secreted frizzled-related protein 4
11761868_x_at	Hs.377488.4	1.77	2.38	-1.52	0.013112	TPTE2	transmembrane phosphoinositide 3-phosphatase and tensin homolog 2
11718230_a_at	Hs.519972.1	3.17	3.77	-1.52	0.013059	HLA-F	major histocompatibility complex, class I, F
11758595_at	Hs.595694.1	3.79	4.39	-1.52	0.005101	NBEA	neurobeachin
11732453_s_at	Hs.616526.1	5.21	5.82	-1.52	0.000951	HGD	homogentisate 1,2-dioxygenase
11756585_a_at	Hs.234642.4	5.14	5.74	-1.52	0.000343	AQP3	aquaporin 3 (Gill blood group)
11763516_a_at	Hs.112195.7	4.08	4.69	-1.53	0.047634	CPT1C	carnitine palmitoyltransferase 1C
11724267_at	Hs.526596.1	4.57	5.19	-1.53	0.040414	C2orf72	chromosome 2 open reading frame 72
11728617_at	Hs.200242.1	4.45	5.06	-1.53	0.01053	CARD6	caspase recruitment domain family, member 6
11734183_x_at	Hs.591853.2	4.91	5.52	-1.53	0.005516	CDH17	cadherin 17, LI cadherin (liver-intestine)
11746192_s_at	Hs.66180.1	2.68	3.31	-1.54	0.038691	NAP1L2	nucleosome assembly protein 1-like 2
11718754_at	Hs.248153.1	4.35	4.97	-1.54	0.033486	CAPN5	calpain 5
11753222_s_at	Hs.323562.4	4.32	4.94	-1.54	0.029098	MAGT1	magnesium transporter 1
11737808_s_at	Hs.445402.2	3.38	4	-1.54	0.026441	CDK18	cyclin-dependent kinase 18
11762652_at	Hs.709175.9	2.41	3.04	-1.54	0.024789	ADRA1A	adrenoceptor alpha 1A
11731627_at	Hs.159066.1	3.46	4.08	-1.54	0.006655	CCDC186	coiled-coil domain containing 186
11720704_s_at	Hs.591347.1	7.1	7.72	-1.54	0.000636	TPD52L1	tumor protein D52-like 1
11720868_at	Hs.348963.1	2.4	3.03	-1.55	0.028586	ZNF275	zinc finger protein 275
11759200_at	Hs.143434.1	7.08	7.72	-1.55	0.000329	CNTN1	contactin 1
11729245_a_at	Hs.77719.1	4.31	4.95	-1.56	0.048991	GGCX	gamma-glutamyl carboxylase
11726330_a_at	Hs.643467.1	4.36	5	-1.56	0.036865	SLC23A1	solute carrier family 23 (ascorbic acid transporter), member 1
11720744_a_at	Hs.125039.1	3.12	3.76	-1.56	0.021419	CROT	carnitine O-octanoyltransferase
11731242_a_at	Hs.149585.1	4.48	5.13	-1.56	0.007123	LGSN	lengsin, lens protein with glutamine synthetase domain
11719827_a_at	Hs.79033.1	7.38	8.02	-1.56	0.003957	QPCT	glutaminyl-peptide cyclotransferase
11748152_a_at	Hs.520414.2	3.77	4.41	-1.57	0.042494	IFNGR1	interferon gamma receptor 1
11746612_a_at	Hs.323489.2	3.96	4.61	-1.57	0.032299	PTCD3	pentatricopeptide repeat domain 3
11728981_at	Hs.171455.1	3.4	4.06	-1.58	0.019118	ERICH5	glutamate-rich 5
11725497_a_at	Hs.148178.1	5.44	6.1	-1.58	0.003078	RAP1GAP	RAP1 GTPase activating protein
11755193_x_at	Hs.558314.4	3.97	4.64	-1.58	0.00178	CP	ceruloplasmin (ferroxidase)
11721361_a_at	Hs.600086.1	4.68	5.35	-1.59	0.008681	FAM172A	family with sequence similarity 172, member A
11716742_a_at	Hs.50382.1	4.3	4.97	-1.59	0.001552	TJP2	tight junction protein 2
11757918_s_at	Hs.644952.1	6.84	7.51	-1.59	0.001135	MAP7	microtubule-associated protein 7
11726250_at	Hs.530009.1	8.96	9.63	-1.59	0.000946	AGR2	anterior gradient 2
11745327_a_at	Hs.533086.3	3.39	4.06	-1.6	0.048614	ARL13B	ADP-ribosylation factor-like 13B
11721874_at	Hs.437609.1	3.78	4.46	-1.6	0.030481	IFIT2	interferon-induced protein with tetratricopeptide repeats 2
11759295_at	Hs.653859.1	1.83	2.5	-1.6	0.019212	EHF	ets homologous factor
11751131_a_at	Hs.654490.3	3	3.68	-1.6	0.002122	RARB	retinoic acid receptor, beta
11724668_at	Hs.418506.1	8.2	8.88	-1.6	1e-06	INSL4	insulin-like 4 (placenta)
11722598_s_at	Hs.471751.1	3.84	4.52	-1.61	0.046561	ACKR3	atypical chemokine receptor 3
11739521_at	Hs.308628.2	4.29	4.98	-1.61	0.016633	ST8SIA4	ST8 alpha-N-acetyl-neuraminide alpha-2,8-sialyltransferase 4
11758952_at	Hs.530009.1	4.45	5.14	-1.61	0.003892	AGR2	anterior gradient 2
11726982_a_at	Hs.558314.1	3.64	4.32	-1.61	0.002184	CP	ceruloplasmin (ferroxidase)
11756219_a_at	Hs.491143.5	5.81	6.5	-1.61	0.00121	FGL1	fibrinogen-like 1
11743948_at	Hs.285671.1	4.42	5.12	-1.62	0.02619	BMP6	bone morphogenetic protein 6
11728954_a_at	Hs.1048.1	6.33	7.03	-1.62	0.00028	KITLG	KIT ligand
11722791_s_at	Hs.189445.1	5.52	6.22	-1.62	2.7e-05	LOC100506558	uncharacterized LOC100506558; matrilin 2
11758528_s_at	Hs.607057.1	3.33	4.03	-1.63	0.042671	PCDHB6	protocadherin beta 6
11737823_at	Hs.491646.1	2.01	2.71	-1.63	0.020675	POMK	protein-O-mannose kinase
11754601_s_at	Hs.302963.3	3.44	4.15	-1.63	0.006122	LOC100130872	uncharacterized LOC100130872; spondin 2, extracellular matrix protein
11759329_at	Hs.713609.1	1.7	2.42	-1.65	0.001813	B3GAT2	beta-1,3-glucuronyltransferase 2 (glucuronosyltransferase S)
11718610_at	Hs.492261.1	6.14	6.87	-1.66	0.001602	TP53INP1	tumor protein p53 inducible nuclear protein 1
11761813_x_at	Hs.164162.2	4.22	4.96	-1.67	0.0171	PLEKHH2	pleckstrin homology domain containing, family H (with MyTH4 domain) member 2
11750205_a_at	Hs.400556.6	5.08	5.82	-1.67	0.007117	BCAS1	breast carcinoma amplified sequence 1
11719035_a_at	Hs.288959.1	5.51	6.26	-1.68	0.03438	ACSF2	acyl-CoA synthetase family member 2
11754681_s_at	Hs.654428.6	4.82	5.56	-1.68	0.022417	HLA-DMB	major histocompatibility complex, class II, DM beta
11737338_a_at	Hs.590940.1	2.9	3.65	-1.68	0.013468	ZNF527	zinc finger protein 527
11735171_at	Hs.156652.1	6.78	7.53	-1.68	0.000772	TM4SF20	transmembrane 4 L six family member 20
11730608_at	Hs.241529.1	3.13	3.89	-1.69	0.031677	HNF4G	hepatocyte nuclear factor 4, gamma
11721204_a_at	Hs.499725.1	3.08	3.85	-1.7	0.007674	ANK3	ankyrin 3, node of Ranvier (ankyrin G)
11763927_at	Hs.711216.1	2.45	3.23	-1.71	0.04955	SNORD12B	small nucleolar RNA, C/D box 12B
11746830_a_at	Hs.530009.2	5.61	6.39	-1.72	0.006916	AGR2	anterior gradient 2
11715788_a_at	Hs.643005.1	4.32	5.1	-1.72	0.005177	SLC40A1	solute carrier family 40 (iron-regulated transporter), member 1
11755010_s_at	Hs.25130.6	6.82	7.61	-1.73	8e-05	GALNT4	polypeptide N-acetylgalactosaminyltransferase 4; POC1B-GALNT4 readthrough
11741447_s_at	Hs.283749.4	5.41	6.2	-1.73	3.1e-05	RNASE4	ribonuclease, RNase A family, 4
11743654_a_at	Hs.445358.1	5.05	5.85	-1.74	0.004289	APOH	apolipoprotein H (beta-2-glycoprotein I)
11741038_s_at	Hs.645432.1	4.21	5.02	-1.76	0.027807	GPR89A	G protein-coupled receptor 89A; G protein-coupled receptor 89B
11757570_s_at	Hs.600793.1	2.87	3.68	-1.76	0.005229	PRR15	proline rich 15
11732637_a_at	Hs.181107.1	5.22	6.03	-1.76	0.001729	ANXA13	annexin A13
11759415_at	Hs.534533.1	5.31	6.14	-1.78	0.000576	SLC51B	solute carrier family 51, beta subunit
11732337_x_at	Hs.400556.1	5.57	6.41	-1.79	0.00196	BCAS1	breast carcinoma amplified sequence 1
11757990_s_at	Hs.644964.1	5.72	6.58	-1.82	0.000529	CFH	complement factor H; complement factor H-related 1
11718988_s_at	Hs.283749.1	6.11	6.97	-1.82	8.2e-05	RNASE4	ribonuclease, RNase A family, 4
11739797_a_at	Hs.465709.2	3.3	4.17	-1.83	0.018051	RFX2	regulatory factor X, 2 (influences HLA class II expression)
11762055_at	Hs.493739.5	4.52	5.45	-1.9	0.002516	UBAP2	ubiquitin associated protein 2
11743846_s_at	Hs.363396.2	4.6	5.53	-1.9	0.000499	CFH	complement factor H; complement factor H-related 1
11735172_at	Hs.156652.1	6.24	7.21	-1.95	0.001286	TM4SF20	transmembrane 4 L six family member 20
11715228_s_at	g31341260	4.6	5.61	-2.01	0.000156	SLC51B	solute carrier family 51, beta subunit
11747052_s_at	Hs.25130.3	3.03	4.06	-2.03	0.028953	GALNT4	polypeptide N-acetylgalactosaminyltransferase 4; POC1B-GALNT4 readthrough
11727620_a_at	Hs.68864.1	3.78	4.81	-2.04	0.029327	LIPH	lipase, member H
11744505_x_at	Hs.554791.3	3.16	4.22	-2.08	0.01715	TP53I11	tumor protein p53 inducible protein 11
11743159_x_at	Hs.546255.2	4.91	5.98	-2.09	0.002158	FGG	fibrinogen gamma chain
11757349_a_at	Hs.351593.7	7.81	8.89	-2.11	3.8e-05	FGA	fibrinogen alpha chain
11757350_x_at	Hs.351593.7	7	8.09	-2.12	3.6e-05	FGA	fibrinogen alpha chain
11731399_s_at	Hs.351593.2	4.21	5.31	-2.14	0.009531	FGA	fibrinogen alpha chain
11743847_x_at	Hs.363396.2	3.95	5.06	-2.15	0.00602	CFH	complement factor H
11724508_s_at	Hs.546255.1	6.41	7.52	-2.16	1.5e-05	FGG	fibrinogen gamma chain
11746600_a_at	Hs.535239.2	4.72	5.92	-2.29	0.014979	MCOLN3	mucolipin 3
11755934_x_at	Hs.300774.4	5.88	7.16	-2.43	0.000197	FGB	fibrinogen beta chain
11749963_a_at	Hs.351593.4	3.22	4.51	-2.44	0.03468	FGA	fibrinogen alpha chain
11746819_a_at	Hs.300774.2	6.13	7.46	-2.51	1.5e-05	FGB	fibrinogen beta chain
11715628_a_at	Hs.300774.1	5.87	7.2	-2.53	0.000162	FGB	fibrinogen beta chain
