# Supplementary material for: Gene expression patterns induced at different stages of rhinovirus infection in human alveolar epithelial cells
Source: PLoS One. 2017 May 30;12(5):e0176947. doi: 10.1371/journal.pone.0176947 (PMC5448745; doi:10.1371/journal.pone.0176947)
Supplement: S4 Table — DE genes were generated by Transcriptome Analysis Console v2.0. p-values obtained from One-Way Between-Subject ANOVA (unpaired). (XLSX) [file pone.0176947.s007.xlsx]

## Sheet: 48hpi_1.5fold_6arrays_DEG
Transcript Cluster ID	Transcript ID(Array Design)	v Bi-weight Avg Signal (log2)	n Bi-weight Avg Signal (log2)	Fold Change (linear) (v vs. n)	ANOVA p-value (v vs. n)	FDR p-value (v vs. n)	Gene Symbol	Description	TC Comment
11738785_at	Hs.711489.1	5.14	3.05	4.26	0.002833	0.091493	SPANXB1	SPANX family, member B1
11746633_a_at	Hs.201897.2	4.93	3.66	2.41	0.012589	0.160517	POLA2	polymerase (DNA directed), alpha 2, accessory subunit
11721729_a_at	Hs.524138.1	3.56	2.3	2.4	0.001438	0.070566	BAI2	brain-specific angiogenesis inhibitor 2
11763354_a_at	Hs.102558.4	4.42	3.35	2.1	0.046657	0.267338	PGAM5	phosphoglycerate mutase family member 5
AFFX-HUMRGE/M10098_3_at	AFFX-HUMRGE/M10098_3	9.48	8.44	2.06	0.022257	0.200245
11725623_s_at	Hs.555974.1	4.26	3.23	2.03	0.01608	0.176463	JMJD4	jumonji domain containing 4
11733742_a_at	Hs.9857.1	5.96	4.97	1.99	0.019511	0.19053	DCXR	dicarbonyl/L-xylulose reductase
11738988_a_at	Hs.595071.1	5.44	4.49	1.94	0.00738	0.128339	GANAB	glucosidase, alpha; neutral AB
11759549_a_at	Hs.501928.2	5.36	4.41	1.94	0.000611	0.051142	MICAL2	microtubule associated monooxygenase, calponin and LIM domain containing 2
11715232_x_at	g78190469	4.14	3.19	1.93	0.023163	0.203837	RPL36	ribosomal protein L36
11755331_a_at	Hs.620557.7	4.16	3.22	1.92	0.048581	0.272334	ANK2	ankyrin 2, neuronal
11719729_at	Hs.500916.1	3.21	2.27	1.91	0.002863	0.091859	INA	internexin neuronal intermediate filament protein, alpha
11726193_at	Hs.170388.1	6.04	5.1	1.91	0.001458	0.070793	MARCH4	membrane-associated ring finger (C3HC4) 4, E3 ubiquitin protein ligase
11748530_a_at	Hs.62003.3	3.45	2.53	1.89	0.01868	0.187308	CACFD1	calcium channel flower domain containing 1
11731063_a_at	Hs.369998.1	3.07	2.15	1.88	0.036134	0.242368	DBF4B	DBF4 zinc finger B
11760046_at	Hs.592007.1	3.91	3	1.88	0.031615	0.23043	LOC338797	uncharacterized LOC338797
11725049_s_at	Hs.159161.1	6.59	5.68	1.87	0.015472	0.173702	ARHGDIA	Rho GDP dissociation inhibitor (GDI) alpha
11743350_a_at	Hs.112242.2	3.69	2.79	1.87	0.009683	0.143697	C15orf48	chromosome 15 open reading frame 48
11763611_a_at	Hs.111867.7	3.19	2.28	1.87	0.021838	0.19812	GLI2	GLI family zinc finger 2
11749853_a_at	Hs.307720.6	4.21	3.32	1.86	0.038469	0.248177	DTNB	dystrobrevin, beta
11753619_s_at	Hs.534314.7	8.8	7.91	1.86	0.01333	0.163277	EIF5A	eukaryotic translation initiation factor 5A; eukaryotic translation initiation factor 5A-like 1
11717860_a_at	Hs.326035.1	3.85	2.97	1.83	9e-06	0.014856	EGR1	early growth response 1
11763723_a_at	Hs.111801.3	5.08	4.21	1.83	0.009405	0.141296	SRRT	serrate, RNA effector molecule
11723019_at	Hs.131819.1	7.31	6.44	1.82	0.000117	0.032201	SUSD2	sushi domain containing 2
11726360_a_at	Hs.531682.1	10.34	9.47	1.82	0.004019	0.105227	ALDH3A1	aldehyde dehydrogenase 3 family, member A1
11721398_a_at	Hs.713641.1	4.37	3.52	1.8	0.000619	0.051142	DOT1L	DOT1-like histone H3K79 methyltransferase
11724275_s_at	Hs.716411.1	5.93	5.08	1.8	0.000509	0.048356	TMEM158	transmembrane protein 158 (gene/pseudogene)
11754184_a_at	Hs.459538.4	6.54	5.69	1.8	6.1e-05	0.027712	ALDH1A3	aldehyde dehydrogenase 1 family, member A3
11718162_a_at	Hs.25313.1	4.6	3.76	1.79	0.021735	0.197555	MCRS1	microspherule protein 1
11735724_a_at	Hs.440968.2	3.74	2.91	1.79	0.019681	0.191008	TP53BP1	tumor protein p53 binding protein 1
11723612_a_at	Hs.26608.1	3.48	2.64	1.78	0.001298	0.067039	TOX2	TOX high mobility group box family member 2
11735122_at	Hs.447877.2	4.83	3.99	1.78	0.033666	0.235388	TIMM8A	translocase of inner mitochondrial membrane 8 homolog A (yeast)
11744114_a_at	Hs.27059.1	4.98	4.15	1.78	0.015408	0.173402	GMPPA	GDP-mannose pyrophosphorylase A
11751612_a_at	Hs.485572.3	4.8	3.97	1.78	0.019197	0.189444	SOCS2	suppressor of cytokine signaling 2
11751755_a_at	Hs.613351.3	4.07	3.24	1.78	0.002915	0.092188	KIF22	kinesin family member 22
11715373_a_at	Hs.467408.1	7.52	6.7	1.77	0.012797	0.161319	TRIM28	tripartite motif containing 28
11752124_a_at	Hs.111801.2	5.78	4.96	1.76	0.03635	0.242917	SRRT	serrate, RNA effector molecule
11763800_x_at	Hs.526920.3	2.72	1.91	1.76	0.002438	0.086584	RTDR1	rhabdoid tumor deletion region gene 1
11719995_a_at	Hs.444213.1	3.34	2.54	1.75	0.047451	0.269313	TLE4	transducin-like enhancer of split 4
11720177_a_at	Hs.493709.1	4.07	3.26	1.75	0.012323	0.159275	NOL6	nucleolar protein 6 (RNA-associated)
11725194_a_at	Hs.96485.1	5.14	4.33	1.75	0.00747	0.128854	FCHO1	FCH domain only 1
11734026_at	Hs.418192.1	7.32	6.51	1.75	0.015075	0.17216	ZNF440	zinc finger protein 440
11739066_s_at	Hs.23650.1	4.19	3.38	1.75	0.046304	0.266742	MAZ	MYC-associated zinc finger protein (purine-binding transcription factor)
11736410_a_at	Hs.574492.3	5.65	4.86	1.74	0.014426	0.169287	NUP62	nucleoporin 62kDa
11761514_at	Hs.465808.3	9.02	8.22	1.74	0.006053	0.121459
11715773_a_at	Hs.513043.1	6.38	5.59	1.73	0.010719	0.149996	IMP3	IMP3, U3 small nucleolar ribonucleoprotein
11726228_x_at	Hs.159711.2	5.33	4.54	1.73	0.006655	0.124136	GNG4	guanine nucleotide binding protein (G protein), gamma 4
11746856_a_at	Hs.414795.4	3.96	3.17	1.73	0.049115	0.273559	SERPINE1	serpin peptidase inhibitor, clade E (nexin, plasminogen activator inhibitor type 1), member 1
11755621_x_at	Hs.719154.3	5.02	4.23	1.73	0.04701	0.2681	DUSP9	dual specificity phosphatase 9
11726280_a_at	Hs.517461.1	4.31	3.54	1.71	0.02076	0.194421	BCR	breakpoint cluster region
11740482_a_at	Hs.591096.1	5.63	4.86	1.71	0.0008	0.055553	PAQR5	progestin and adipoQ receptor family member V
11758146_s_at	Hs.613614.1	4.26	3.49	1.71	0.002365	0.085283	GORASP1	golgi reassembly stacking protein 1, 65kDa
11725526_at	Hs.458310.1	3.27	2.51	1.7	0.034041	0.236514	C19orf73	chromosome 19 open reading frame 73
11744702_a_at	Hs.144795.3	4.53	3.77	1.7	0.00079	0.055488	KCNMA1	potassium large conductance calcium-activated channel, subfamily M, alpha member 1
11747409_s_at	Hs.159161.2	6.08	5.33	1.69	0.044265	0.262804	ARHGDIA	Rho GDP dissociation inhibitor (GDI) alpha
11755314_x_at	Hs.597526.7	3.39	2.63	1.69	0.004946	0.112154	VARS2	valyl-tRNA synthetase 2, mitochondrial
11734505_a_at	Hs.436338.2	3.49	2.74	1.68	0.033645	0.235385	ASPDH	aspartate dehydrogenase domain containing
11739559_at	Hs.567525.1	4.32	3.57	1.68	0.014637	0.170363	RFWD3	ring finger and WD repeat domain 3
11743974_at	Hs.442609.2	3.72	2.97	1.68	0.040175	0.252233	MRPL38	mitochondrial ribosomal protein L38
11746874_a_at	Hs.77269.4	4.84	4.09	1.68	0.00329	0.096916	GNAI2	guanine nucleotide binding protein (G protein), alpha inhibiting activity polypeptide 2
11749318_a_at	Hs.404119.2	4.79	4.04	1.68	0.037248	0.245136	TSTA3	tissue specific transplantation antigen P35B
11754334_s_at	Hs.708393.1	4.86	4.11	1.68	0.004758	0.110423	EGR1	early growth response 1
11759592_at	Hs.500512.2	5.63	4.88	1.68	0.030668	0.227944	PCGF5	polycomb group ring finger 5
11715919_a_at	Hs.109051.1	5.2	4.46	1.67	0.033252	0.234317	SH3BGRL3	SH3 domain binding glutamate-rich protein like 3
11727816_at	Hs.444075.1	6.97	6.23	1.67	9.2e-05	0.030844	UBASH3B	ubiquitin associated and SH3 domain containing B
11734790_at	Hs.461954.1	4.1	3.36	1.67	0.002594	0.088411	SRR	serine racemase
11750237_a_at	Hs.438862.5	3.25	2.51	1.67	0.039934	0.251836	EPS8L1	EPS8-like 1
11761515_s_at	Hs.465808.3	11.49	10.75	1.67	0.016627	0.179164	ND1	NADH dehydrogenase, subunit 1 (complex I)
11718622_x_at	Hs.654604.1	6.12	5.39	1.66	0.010264	0.146862	PPP5C	protein phosphatase 5, catalytic subunit
11740061_a_at	Hs.77793.2	4.79	4.05	1.66	0.01732	0.181707	CSK	c-src tyrosine kinase
11752874_a_at	Hs.591019.5	5.12	4.39	1.66	0.002805	0.091159	B4GALNT1	beta-1,4-N-acetyl-galactosaminyl transferase 1
11717918_a_at	Hs.111801.1	5.69	4.97	1.65	0.037086	0.244748	SRRT	serrate, RNA effector molecule
11720928_at	Hs.76244.1	6.64	5.92	1.65	0.006996	0.126854	SRM	spermidine synthase
11730238_a_at	Hs.708240.1	5.41	4.69	1.65	0.006682	0.124236	ABHD10	abhydrolase domain containing 10
11739180_x_at	Hs.3972.1	3.91	3.19	1.65	0.019542	0.190597	ST6GALNAC4	ST6 (alpha-N-acetyl-neuraminyl-2,3-beta-galactosyl-1,3)-N-acetylgalactosaminide alpha-2,6-sialyltransferase 4
11743971_a_at	Hs.275675.1	4.24	3.52	1.65	0.023488	0.20485	KATNB1	katanin p80 (WD repeat containing) subunit B 1
11744469_a_at	Hs.464391.2	5.43	4.7	1.65	0.006328	0.122086	LOC101929597	uncharacterized LOC101929597; tubulin folding cofactor D
11750079_a_at	Hs.90107.2	5.89	5.17	1.65	0.012586	0.160517	ADRM1	adhesion regulating molecule 1
11762487_at	Hs.367725.4	3.48	2.75	1.65	0.012655	0.160716	GATA2	GATA binding protein 2
11718211_s_at	Hs.163451.1	4.48	3.76	1.64	0.031552	0.230261	PYCR1	pyrroline-5-carboxylate reductase 1
11726349_a_at	Hs.73708.1	3.47	2.75	1.64	0.002763	0.0908	ANKRD2	ankyrin repeat domain 2 (stretch responsive muscle)
11736125_a_at	Hs.193235.1	3.79	3.07	1.64	0.026538	0.215252	CPLX2	complexin 2
11748992_a_at	Hs.573976.2	3.71	3	1.64	0.031539	0.230246	PFAS	phosphoribosylformylglycinamidine synthase
200001_PM_at	g4502564	8.1	7.4	1.63	0.02172	0.197555	CAPNS1	calpain, small subunit 1
11720026_a_at	Hs.718797.1	4.91	4.2	1.63	0.004272	0.10707	VGF	VGF nerve growth factor inducible
11729131_a_at	Hs.152978.1	6.94	6.23	1.63	0.002456	0.086705	PSME3	proteasome (prosome, macropain) activator subunit 3 (PA28 gamma; Ki)
11735025_x_at	Hs.700874.1	3.09	2.39	1.63	0.018854	0.188075	ZBTB7B	zinc finger and BTB domain containing 7B
11749235_a_at	Hs.25121.2	3.65	2.94	1.63	0.032855	0.2332	CYP46A1	cytochrome P450, family 46, subfamily A, polypeptide 1
11753768_x_at	Hs.35096.3	3.7	3	1.63	0.001516	0.071468	ZBTB4	zinc finger and BTB domain containing 4
11759230_x_at	Hs.511849.1	3.51	2.8	1.63	0.007415	0.128505	NBPF4	neuroblastoma breakpoint family, member 4
11761516_x_at	Hs.465808.3	9.69	8.99	1.63	0.003363	0.097848	HNRNPM	heterogeneous nuclear ribonucleoprotein M
11763383_x_at	Hs.11615.4	5.2	4.49	1.63	0.008414	0.134804	STYXL1	serine/threonine/tyrosine interacting-like 1
11717904_a_at	Hs.596704.1	4.72	4.02	1.62	0.033631	0.235361	STAU1	staufen double-stranded RNA binding protein 1
11720208_a_at	Hs.1706.1	4.22	3.52	1.62	0.010337	0.147296	IRF9	interferon regulatory factor 9
11726991_s_at	Hs.719136.1	5.87	5.17	1.62	0.026346	0.214765	EIF2AK1	eukaryotic translation initiation factor 2-alpha kinase 1
11742091_a_at	Hs.510528.2	4.41	3.71	1.62	0.044271	0.262804	TRAF3	TNF receptor-associated factor 3
11759671_s_at	Hs.144795.3	6.34	5.64	1.62	0.009708	0.143714	KCNMA1	potassium large conductance calcium-activated channel, subfamily M, alpha member 1
11731952_s_at	Hs.104777.1	3.05	2.36	1.61	0.01728	0.181459	ODF3L2	outer dense fiber of sperm tails 3-like 2
11738460_at	Hs.648183.1	3.77	3.08	1.61	0.021196	0.195767	NUTM2F	NUT family member 2F; NUT family member 2G
11745722_x_at	Hs.435369.2	6.4	5.71	1.61	0.011136	0.152307	FHL1	four and a half LIM domains 1
11748170_a_at	Hs.369759.3	3.2	2.51	1.61	0.011343	0.15385	TRPM2	transient receptor potential cation channel, subfamily M, member 2
11760969_a_at	Hs.595983.5	3.69	3	1.61	0.047655	0.269988	IP6K2	inositol hexakisphosphate kinase 2
11719413_a_at	Hs.557097.1	3.89	3.21	1.6	0.041714	0.256498	PBX1	pre-B-cell leukemia homeobox 1
11724347_a_at	Hs.601562.1	3.98	3.3	1.6	0.005777	0.119549	ASTN2	astrotactin 2
11730529_at	Hs.186970.1	3.31	2.63	1.6	0.045009	0.263593	ZNF324B	zinc finger protein 324B
11747622_a_at	Hs.74565.2	3.53	2.85	1.6	0.002869	0.091873	APLP1	amyloid beta (A4) precursor-like protein 1
11748142_a_at	Hs.719153.3	4.37	3.69	1.6	0.043413	0.260275	SLC39A1	solute carrier family 39 (zinc transporter), member 1
11716546_s_at	Hs.356742.1	6.01	5.34	1.59	0.006387	0.122506	DRAP1	DR1-associated protein 1 (negative cofactor 2 alpha)
11717960_a_at	Hs.514468.1	3.68	3.01	1.59	0.0024	0.086011	KCTD2	potassium channel tetramerization domain containing 2
11718283_a_at	Hs.411641.1	7.89	7.23	1.59	0.028816	0.222141	EIF4EBP1	eukaryotic translation initiation factor 4E binding protein 1
11724722_x_at	Hs.124015.1	4.78	4.11	1.59	0.035265	0.239841	HAGHL	hydroxyacylglutathione hydrolase-like
11735250_a_at	Hs.164453.1	3.89	3.22	1.59	0.019749	0.19133	HECW1	HECT, C2 and WW domain containing E3 ubiquitin protein ligase 1
11747711_a_at	Hs.454418.3	3.03	2.36	1.59	0.010045	0.145492	LDB1	LIM domain binding 1
11752877_x_at	Hs.636480.5	7.22	6.55	1.59	0.000668	0.052139	TUBB	tubulin, beta class I
11756489_a_at	Hs.433329.3	5.51	4.84	1.59	0.01342	0.163558	NUDT8	nudix (nucleoside diphosphate linked moiety X)-type motif 8
11722040_a_at	Hs.533549.1	6.87	6.22	1.58	0.00103	0.060902	EIF2B3	eukaryotic translation initiation factor 2B, subunit 3 gamma, 58kDa
11728023_a_at	Hs.544932.1	3.43	2.77	1.58	0.006911	0.125728	TFR2	transferrin receptor 2
11730376_at	Hs.159448.1	6.3	5.64	1.58	0.029135	0.223019	SURF2	surfeit 2
11739346_s_at	Hs.279594.1	5.75	5.09	1.58	0.021812	0.197963	TNFRSF1A	tumor necrosis factor receptor superfamily, member 1A
11741032_a_at	Hs.72550.3	6	5.34	1.58	0.003834	0.103314	HMMR	hyaluronan-mediated motility receptor (RHAMM)
11751128_x_at	Hs.414579.3	4.79	4.12	1.58	0.045217	0.263965	SHISA5	shisa family member 5
11753087_a_at	Hs.170499.3	3.13	2.47	1.58	0.006355	0.122273	XPNPEP2	X-prolyl aminopeptidase (aminopeptidase P) 2, membrane-bound
11754679_a_at	Hs.515542.6	3.87	3.22	1.58	0.048606	0.272361	AKT1S1	AKT1 substrate 1 (proline-rich)
AFFX-M27830_M_at	AFFX-M27830_M	8.99	8.34	1.57	0.012434	0.16016
11715491_s_at	Hs.118400.1	5.4	4.75	1.57	0.01314	0.162616	FSCN1	fascin actin-bundling protein 1
11717492_x_at	Hs.593920.1	8.49	7.84	1.57	0.029195	0.223095	DYNLRB1	dynein, light chain, roadblock-type 1
11719835_a_at	Hs.4082.1	4.22	3.56	1.57	0.011685	0.1558	LGALS8	lectin, galactoside-binding, soluble, 8
11754124_a_at	Hs.289092.2	4.62	3.97	1.57	0.021645	0.197325	COTL1	coactosin-like F-actin binding protein 1
11760114_s_at	Hs.655732.1	4.68	4.02	1.57	0.021164	0.195639	HERC2P2	hect domain and RLD 2 pseudogene 2; hect domain and RLD 2 pseudogene 3
11763835_at	Hs.114062.3	3.3	2.64	1.57	0.029482	0.224196	PTPLA	protein tyrosine phosphatase-like (proline instead of catalytic arginine), member A
11764235_s_at	Hs.615232.1	5.1	4.46	1.57	0.009383	0.141278	ZHX1-C8orf76	ZHX1-C8orf76 readthrough
11718858_x_at	Hs.488171.1	3.29	2.65	1.56	0.020338	0.193251	NUDCD3	NudC domain containing 3
11723960_at	Hs.302287.1	4.52	3.88	1.56	0.019417	0.190206	SCFD2	sec1 family domain containing 2
11742655_at	Hs.695835.1	2.75	2.11	1.56	0.010928	0.151027	SSU72P8	SSU72 pseudogene 8
11744005_at	Hs.154036.1	5.9	5.27	1.56	0.002209	0.083496	PHLDA2	pleckstrin homology-like domain, family A, member 2
11748131_a_at	Hs.4082.6	4.27	3.63	1.56	0.029063	0.222636	LGALS8	lectin, galactoside-binding, soluble, 8
11748339_a_at	Hs.572535.4	2.67	2.02	1.56	0.001365	0.068537	LAIR1	leukocyte-associated immunoglobulin-like receptor 1
11751756_a_at	Hs.533712.8	5.21	4.57	1.56	0.000189	0.033657	RBM14	RNA binding motif protein 14
11754158_a_at	Hs.170622.5	7.42	6.77	1.56	0.043696	0.260819	CFL1	cofilin 1 (non-muscle)
11756348_a_at	Hs.469872.7	4.01	3.37	1.56	0.011698	0.1558	ERCC3	excision repair cross-complementation group 3
11719792_at	Hs.631733.1	5.38	4.74	1.55	0.011752	0.15615	GPRC5A	G protein-coupled receptor, class C, group 5, member A
11722068_a_at	Hs.438862.1	3.4	2.77	1.55	0.019295	0.189814	EPS8L1	EPS8-like 1
11724751_at	Hs.463797.1	4.97	4.33	1.55	0.000409	0.045699	MRTO4	mRNA turnover 4 homolog (S. cerevisiae)
11726441_a_at	Hs.47558.1	5.48	4.85	1.55	8e-06	0.013923	ERCC6L	excision repair cross-complementation group 6-like
11729309_a_at	Hs.591949.1	3.32	2.68	1.55	0.0296	0.22445	CLMP	CXADR-like membrane protein
11732227_a_at	Hs.591454.1	3.36	2.72	1.55	0.027423	0.217887	PEX10	peroxisomal biogenesis factor 10
11735475_at	Hs.247921.1	4.78	4.15	1.55	0.021523	0.196932	HBQ1	hemoglobin, theta 1
11735918_a_at	Hs.12271.1	3.71	3.08	1.55	0.032835	0.233154	FBXL6	F-box and leucine-rich repeat protein 6
11758725_at	Hs.75307.1	3.54	2.91	1.55	0.019168	0.189408	H1FX	H1 histone family, member X
11720478_at	Hs.715543.1	4.33	3.7	1.54	0.002477	0.08684	BCCIP	BRCA2 and CDKN1A interacting protein
11739024_s_at	Hs.12341.1	5.49	4.87	1.54	0.001684	0.075224	ADAR	adenosine deaminase, RNA-specific
11741027_a_at	Hs.709366.2	3.38	2.75	1.54	0.030518	0.227499	BTBD3	BTB (POZ) domain containing 3
11747820_x_at	Hs.488240.4	6.23	5.61	1.54	0.00487	0.111365	UPP1	uridine phosphorylase 1
11755884_a_at	Hs.496658.5	4.79	4.17	1.54	0.041267	0.255361	SLC25A43	solute carrier family 25, member 43
11716921_a_at	Hs.512680.1	5.04	4.43	1.53	0.031923	0.230974	CLEC11A	C-type lectin domain family 11, member A
11721223_at	Hs.444959.1	6.41	5.8	1.53	0.007896	0.131267	ACOX2	acyl-CoA oxidase 2, branched chain
11724732_s_at	Hs.636480.1	8.24	7.63	1.53	0.004068	0.105498	TUBB	tubulin, beta class I
11735689_a_at	Hs.484288.1	6.4	5.78	1.53	0.015309	0.173227	DDX41	DEAD (Asp-Glu-Ala-Asp) box polypeptide 41
11738159_x_at	Hs.550544.1	3.68	3.07	1.53	0.019508	0.19053	COX6B2	cytochrome c oxidase subunit VIb polypeptide 2 (testis)
11745025_a_at	Hs.705490.4	2.44	1.82	1.53	0.00397	0.104823	ERLIN2	ER lipid raft associated 2
11747402_x_at	Hs.530823.3	4.89	4.28	1.53	0.009768	0.143842	COPS7A	COP9 signalosome subunit 7A
11748706_a_at	Hs.136947.3	5.63	5.01	1.53	0.041141	0.254952	RALY	RALY heterogeneous nuclear ribonucleoprotein
11749180_a_at	Hs.405610.9	4.36	3.75	1.53	0.035864	0.241701	MBD1	methyl-CpG binding domain protein 1
11752267_a_at	Hs.105584.3	6.04	5.43	1.53	0.019708	0.191161	RPS6KA4	ribosomal protein S6 kinase, 90kDa, polypeptide 4
11752614_a_at	Hs.654530.4	3.03	2.41	1.53	0.031671	0.230492	NUP214	nucleoporin 214kDa
11754532_a_at	Hs.127026.4	3.24	2.63	1.53	0.009371	0.141278	C1orf127	chromosome 1 open reading frame 127
11763190_x_at	Hs.501624.5	6.12	5.5	1.53	0.012052	0.157733	SIGIRR	single immunoglobulin and toll-interleukin 1 receptor (TIR) domain
11763787_a_at	Hs.248472.5	2.25	1.64	1.53	0.032162	0.231657	ITGAX	integrin, alpha X (complement component 3 receptor 4 subunit)
11716576_a_at	Hs.591360.1	4.81	4.21	1.52	0.024856	0.210427	CCDC6	coiled-coil domain containing 6
11719705_a_at	Hs.513520.1	4.99	4.39	1.52	0.017401	0.182095	BCKDK	branched chain ketoacid dehydrogenase kinase
11720689_s_at	Hs.417710.1	6.21	5.6	1.52	0.034823	0.23889	FAM195A	family with sequence similarity 195, member A
11720771_x_at	Hs.381072.1	4.32	3.72	1.52	0.031438	0.229813	PPIF	peptidylprolyl isomerase F
11721330_s_at	Hs.567378.1	4.39	3.78	1.52	0.007516	0.129032	RNGTT	RNA guanylyltransferase and 5'-phosphatase
11728673_s_at	Hs.613351.1	6.18	5.57	1.52	0.011697	0.1558	KIF22	kinesin family member 22
11730655_a_at	Hs.716474.2	4.74	4.13	1.52	0.000805	0.055553	CNOT1	CCR4-NOT transcription complex, subunit 1
11736218_at	Hs.531581.1	2.34	1.74	1.52	0.01103	0.151644	GPR153	G protein-coupled receptor 153
11736283_s_at	Hs.55999.1	3.06	2.46	1.52	0.00103	0.060902	NKX3-1	NK3 homeobox 1
11736512_at	Hs.60339.1	3.19	2.59	1.52	0.010329	0.147256	NMT2	N-myristoyltransferase 2
11746182_a_at	Hs.525091.2	4.45	3.85	1.52	0.020562	0.193998	TOE1	target of EGR1, member 1 (nuclear)
11748065_a_at	Hs.12692.2	3.96	3.35	1.52	0.006683	0.124236	LRRC49	leucine rich repeat containing 49
11748605_a_at	Hs.86337.4	4.25	3.64	1.52	0.013412	0.163541	POLR1B	polymerase (RNA) I polypeptide B, 128kDa
11749149_a_at	Hs.129055.9	3.43	2.83	1.52	0.013811	0.166074	ODF2	outer dense fiber of sperm tails 2
11751562_a_at	Hs.401798.5	5.3	4.7	1.52	0.026716	0.215988	C16orf45	chromosome 16 open reading frame 45
11751727_s_at	Hs.348411.3	5.91	5.31	1.52	0.034406	0.237493	TYW3	tRNA-yW synthesizing protein 3 homolog (S. cerevisiae)
11752554_a_at	Hs.520026.3	3.89	3.29	1.52	0.048412	0.271953	VARS	valyl-tRNA synthetase
11753584_x_at	Hs.102598.6	3.77	3.17	1.52	0.00553	0.117639	MADCAM1	mucosal vascular addressin cell adhesion molecule 1
11756538_s_at	Hs.198161.8	2.73	2.12	1.52	0.010105	0.14592	JMJD7	jumonji domain containing 7; JMJD7-PLA2G4B readthrough
11759260_x_at	Hs.534314.4	5.85	5.25	1.52	0.002988	0.092971	EIF5A	eukaryotic translation initiation factor 5A
11762241_at	Hs.51133.3	2.83	2.23	1.52	0.04675	0.267452	PTK6	protein tyrosine kinase 6
11721483_at	Hs.66713.1	7.01	6.42	1.51	0.001169	0.064369	CCDC85B	coiled-coil domain containing 85B
11726780_x_at	Hs.513491.2	3.24	2.65	1.51	0.010307	0.147155	YPEL3	yippee-like 3 (Drosophila)
11728827_at	Hs.154299.1	5.77	5.17	1.51	0.015789	0.174706	F2RL1	coagulation factor II (thrombin) receptor-like 1
11728890_at	Hs.632082.1	2.73	2.14	1.51	0.00939	0.141278	SLIT1	slit homolog 1 (Drosophila)
11731661_s_at	Hs.414480.1	3.59	3	1.51	0.040968	0.254453	DBP	D site of albumin promoter (albumin D-box) binding protein
11731758_at	Hs.709202.1	3.87	3.27	1.51	0.008201	0.133391	RAD52	RAD52 homolog (S. cerevisiae)
11734991_a_at	Hs.336930.1	3.96	3.36	1.51	0.027769	0.219012	WNT3A	wingless-type MMTV integration site family, member 3A
11738128_a_at	Hs.198003.1	3.14	2.54	1.51	0.03832	0.247924	SARDH	sarcosine dehydrogenase
11738449_a_at	Hs.292056.1	2.97	2.38	1.51	0.02827	0.22047	ZFYVE28	zinc finger, FYVE domain containing 28
11740268_at	Hs.716682.1	2.63	2.03	1.51	0.031782	0.230754	CCDC18	coiled-coil domain containing 18
11742825_a_at	Hs.371718.1	6.4	5.81	1.51	0.025215	0.211701	GTF3C1	general transcription factor IIIC, polypeptide 1, alpha 220kDa
11746090_a_at	Hs.591922.2	5.08	4.49	1.51	0.004173	0.106402	SLK	STE20-like kinase
11747656_a_at	Hs.523848.2	5.57	4.97	1.51	0.003846	0.103314	MYEOV	myeloma overexpressed
11754125_x_at	Hs.289092.2	3.21	2.62	1.51	0.005007	0.112775	COTL1	coactosin-like F-actin binding protein 1
11755112_s_at	Hs.155218.5	4.12	3.52	1.51	0.035064	0.239374	HNRNPUL1	heterogeneous nuclear ribonucleoprotein U-like 1
11755648_a_at	Hs.501928.10	7.46	6.86	1.51	0.001722	0.075711	MICAL2	microtubule associated monooxygenase, calponin and LIM domain containing 2
11755756_a_at	Hs.652741.2	3.68	3.08	1.51	0.007382	0.128339	NHSL1	NHS-like 1
11761538_x_at	Hs.404119.2	4.68	4.09	1.51	0.000736	0.054336	TSTA3	tissue specific transplantation antigen P35B
11716588_at	Hs.479766.1	6.81	7.4	-1.51	0.029114	0.222925	TMEM165	transmembrane protein 165
11716743_s_at	Hs.50382.1	4.35	4.94	-1.51	0.030952	0.228764	TJP2	tight junction protein 2
11719487_a_at	Hs.497636.1	4.21	4.8	-1.51	0.000591	0.051021	LAMB3	laminin, beta 3
11720133_a_at	Hs.64016.1	5.25	5.84	-1.51	0.016261	0.177265	PROS1	protein S (alpha)
11721012_at	Hs.497349.1	4.27	4.87	-1.51	0.021191	0.195767	SMOC1	SPARC related modular calcium binding 1
11726271_a_at	Hs.291196.1	9.04	9.63	-1.51	0.002269	0.08415	ATP1B1	ATPase, Na+/K+ transporting, beta 1 polypeptide
11732306_x_at	Hs.516646.1	6.08	6.68	-1.51	0.012486	0.16027	CREB1	cAMP responsive element binding protein 1
11735945_x_at	Hs.115277.2	2.02	2.61	-1.51	0.012722	0.161017	UTY	ubiquitously transcribed tetratricopeptide repeat containing, Y-linked
11736874_x_at	Hs.655109.1	5.45	6.05	-1.51	0.003573	0.100036	ZNF514	zinc finger protein 514
11737003_a_at	Hs.591150.1	2.41	3	-1.51	7.3e-05	0.029821	PDE3A	phosphodiesterase 3A, cGMP-inhibited
11746600_a_at	Hs.535239.2	5.11	5.7	-1.51	0.005236	0.114792	MCOLN3	mucolipin 3
11758048_s_at	Hs.713754.1	2.71	3.3	-1.51	7.9e-05	0.030678	THRB	thyroid hormone receptor, beta
11759200_at	Hs.143434.1	7.43	8.03	-1.51	0.000609	0.051142	CNTN1	contactin 1
11759991_at	Hs.461361.2	4.56	5.16	-1.51	0.027288	0.217612	CFDP1	craniofacial development protein 1
11722856_a_at	Hs.352298.1	3.53	4.13	-1.52	0.027312	0.217612	PDGFD	platelet derived growth factor D
11725265_at	Hs.591645.1	4.57	5.17	-1.52	0.000236	0.035404	COL4A4	collagen, type IV, alpha 4
11731815_at	Hs.444677.1	4.41	5.01	-1.52	0.001777	0.076435	ISL2	ISL LIM homeobox 2
11734802_x_at	Hs.258212.1	4.78	5.39	-1.52	0.024681	0.209635	TMEM159	transmembrane protein 159
11736116_a_at	Hs.591162.1	5.17	5.77	-1.52	0.043035	0.259366	FGFR1OP2	FGFR1 oncogene partner 2
11736246_a_at	Hs.121520.1	8.39	9	-1.52	0.000941	0.058887	AMIGO2	adhesion molecule with Ig-like domain 2
11739474_a_at	Hs.570078.1	4.66	5.26	-1.52	0.006402	0.122521	NAB1	NGFI-A binding protein 1 (EGR1 binding protein 1)
11743088_s_at	Hs.584830.5	4.52	5.12	-1.52	3.8e-05	0.024395	PDE8B	phosphodiesterase 8B
11757974_s_at	Hs.135756.1	5.77	6.38	-1.52	0.005819	0.11958	POLK	polymerase (DNA directed) kappa
11759103_at	Hs.106242.1	8.09	8.7	-1.52	0.006219	0.121885	CYP4F3	cytochrome P450, family 4, subfamily F, polypeptide 3
11715342_at	g227452378	2.73	3.34	-1.53	0.013486	0.164041	BRI3	brain protein I3
11720452_at	Hs.164162.1	6.22	6.83	-1.53	0.000165	0.03233	PLEKHH2	pleckstrin homology domain containing, family H (with MyTH4 domain) member 2
11721333_a_at	Hs.477866.1	8.06	8.67	-1.53	0.022348	0.200697	PLOD2	procollagen-lysine, 2-oxoglutarate 5-dioxygenase 2
11722272_at	Hs.266782.1	4.3	4.92	-1.53	0.026175	0.214517	MSANTD4	Myb/SANT-like DNA-binding domain containing 4 with coiled-coils
11726905_a_at	Hs.6136.1	1.58	2.19	-1.53	0.042224	0.257761	ARHGAP20	Rho GTPase activating protein 20
11728111_at	Hs.719354.1	3.29	3.91	-1.53	0.015809	0.174849	SARM1	sterile alpha and TIR motif containing 1
11728718_a_at	Hs.713533.1	5.48	6.1	-1.53	0.015303	0.173227	LTBP1	latent transforming growth factor beta binding protein 1
11730757_a_at	Hs.532082.1	4.13	4.74	-1.53	0.048214	0.271612	IL6ST	interleukin 6 signal transducer
11733059_a_at	Hs.269988.1	3	3.61	-1.53	0.001083	0.06215	PTBP3	polypyrimidine tract binding protein 3
11736551_x_at	Hs.631886.1	5.09	5.71	-1.53	0.005671	0.118813	REL	v-rel avian reticuloendotheliosis viral oncogene homolog
11738241_s_at	Hs.657453.1	1.7	2.31	-1.53	0.032147	0.231657	SNTG2	syntrophin, gamma 2
11745050_a_at	Hs.591293.2	2.97	3.59	-1.53	0.00171	0.075602	ALCAM	activated leukocyte cell adhesion molecule
11746373_s_at	Hs.658149.2	4.51	5.12	-1.53	0.025021	0.210847	RRN3	RRN3 RNA polymerase I transcription factor homolog (S. cerevisiae); RNA polymerase I transcription factor homolog (S. cerevisiae) pseudogene 1; RNA polymerase I transcription factor homolog (S. cerevisiae) pseudogene 2
11748762_x_at	Hs.508234.4	4.83	5.45	-1.53	0.014899	0.171477	KLF5	Kruppel-like factor 5 (intestinal)
11749257_a_at	Hs.146393.3	6.76	7.37	-1.53	0.004084	0.105607	HERPUD1	homocysteine-inducible, endoplasmic reticulum stress-inducible, ubiquitin-like domain member 1
11754973_x_at	Hs.591145.3	5.32	5.93	-1.53	0.004199	0.106402	MANSC1	MANSC domain containing 1
11756783_a_at	Hs.518267.10	1.94	2.56	-1.53	0.005248	0.114807	TF	transferrin
11757902_a_at	Hs.369068.7	7.62	8.24	-1.53	0.013939	0.166831	DYNC1LI2	dynein, cytoplasmic 1, light intermediate chain 2
11759525_at	Hs.110571.1	7.81	8.42	-1.53	0.000752	0.054771	GADD45B	growth arrest and DNA-damage-inducible, beta
11760163_s_at	Hs.446017.3	2.85	3.47	-1.53	0.021646	0.197325	WSB1	WD repeat and SOCS box containing 1
11716160_at	Hs.567598.1	3.08	3.7	-1.54	0.020818	0.194513	LBH	limb bud and heart development
11718138_at	Hs.284491.1	7.03	7.65	-1.54	0.003894	0.10376	PDXK	pyridoxal (pyridoxine, vitamin B6) kinase
11719334_a_at	Hs.508021.1	5.21	5.83	-1.54	0.035257	0.239836	RCBTB1	regulator of chromosome condensation (RCC1) and BTB (POZ) domain containing protein 1
11721034_at	Hs.458513.1	4.63	5.26	-1.54	0.007401	0.128464	PPP1R3B	protein phosphatase 1, regulatory subunit 3B
11721712_at	Hs.702168.1	4.88	5.5	-1.54	0.00136	0.068462	SHROOM3	shroom family member 3
11723607_a_at	Hs.352962.1	7.06	7.69	-1.54	0.014501	0.169811	AGFG1	ArfGAP with FG repeats 1
11724274_s_at	Hs.155919.1	7.04	7.66	-1.54	0.00105	0.061435	PTPRK	protein tyrosine phosphatase, receptor type, K
11726049_a_at	Hs.642706.1	2.1	2.72	-1.54	0.047258	0.268868	FMO5	flavin containing monooxygenase 5
11735383_s_at	Hs.149363.1	2.03	2.65	-1.54	0.017945	0.184326	LDLRAD4	low density lipoprotein receptor class A domain containing 4
11736611_s_at	Hs.211520.2	3.68	4.3	-1.54	0.024308	0.208065	KIAA1432	KIAA1432
11736873_a_at	Hs.655109.1	4.07	4.69	-1.54	0.008521	0.135751	ZNF514	zinc finger protein 514
11739522_at	Hs.308628.2	5.21	5.83	-1.54	0.02103	0.19502	ST8SIA4	ST8 alpha-N-acetyl-neuraminide alpha-2,8-sialyltransferase 4
11743948_at	Hs.285671.1	5.17	5.79	-1.54	0.004826	0.110908	BMP6	bone morphogenetic protein 6
11749013_x_at	Hs.131452.3	5.96	6.58	-1.54	0.022785	0.202375	ZBED1	zinc finger, BED-type containing 1
11757800_s_at	Hs.705789.1	6.5	7.12	-1.54	0.046614	0.267338	NFIB	nuclear factor I/B
11758660_s_at	Hs.172648.1	4.1	4.72	-1.54	0.00936	0.141278	DLX4	distal-less homeobox 4
11759955_at	Hs.444851.2	3.71	4.33	-1.54	0.031626	0.23043	CNOT10	CCR4-NOT transcription complex, subunit 10
11761874_at	Hs.476432.5	3.7	4.32	-1.54	0.025512	0.212697	SLMAP	sarcolemma associated protein
11716210_at	Hs.82071.1	4.51	5.14	-1.55	0.020053	0.19251	CITED2	Cbp/p300-interacting transactivator, with Glu/Asp-rich carboxy-terminal domain, 2
11717582_a_at	Hs.507866.1	4.79	5.42	-1.55	0.001298	0.067039	RGCC	regulator of cell cycle
11718325_at	Hs.469543.1	5.21	5.85	-1.55	0.006449	0.122832	SESN2	sestrin 2
11720989_a_at	Hs.513147.1	5.53	6.16	-1.55	0.000696	0.053159	SLC7A7	solute carrier family 7 (amino acid transporter light chain, y+L system), member 7
11729575_a_at	Hs.437638.1	7.14	7.77	-1.55	0.000776	0.055269	XBP1	X-box binding protein 1
11733917_x_at	Hs.488181.2	2.41	3.04	-1.55	0.043113	0.259423	OGDH	oxoglutarate (alpha-ketoglutarate) dehydrogenase (lipoamide)
11736280_at	Hs.567337.1	4.76	5.39	-1.55	0.043429	0.260277	SLC22A3	solute carrier family 22 (organic cation transporter), member 3
11739926_a_at	Hs.499725.2	3.86	4.49	-1.55	0.007656	0.129931	ANK3	ankyrin 3, node of Ranvier (ankyrin G)
11749815_a_at	Hs.146804.3	4.34	4.97	-1.55	0.003988	0.104896	SPIN1	spindlin 1
11751000_a_at	Hs.591242.3	4.59	5.22	-1.55	0.003291	0.096916	UBXN4	UBX domain protein 4
11757918_s_at	Hs.644952.1	7.08	7.71	-1.55	0.000224	0.035075	MAP7	microtubule-associated protein 7
11757994_s_at	Hs.636105.1	2.17	2.8	-1.55	0.042802	0.259111	ZNF674	zinc finger protein 674
11719276_at	Hs.696199.1	3.28	3.92	-1.56	0.029714	0.224933	MRPL17	mitochondrial ribosomal protein L17
11723282_a_at	Hs.512682.1	3.93	4.58	-1.56	8.9e-05	0.030699	CEACAM1	carcinoembryonic antigen-related cell adhesion molecule 1 (biliary glycoprotein)
11724509_a_at	Hs.96.1	6.3	6.94	-1.56	0.013373	0.163446	PMAIP1	phorbol-12-myristate-13-acetate-induced protein 1
11726363_x_at	Hs.532632.1	2.56	3.2	-1.56	0.014843	0.171316	ATXN3	ataxin 3
11731135_a_at	Hs.567248.1	3.86	4.5	-1.56	0.00013	0.032201	LTB4R	leukotriene B4 receptor
11732233_a_at	Hs.124940.1	5.07	5.71	-1.56	0.003894	0.10376	RND1	Rho family GTPase 1
11733178_a_at	Hs.655536.1	3.07	3.71	-1.56	0.041416	0.255665	ZBTB1	zinc finger and BTB domain containing 1
11733297_at	Hs.106242.1	4.77	5.41	-1.56	0.012783	0.161284	CYP4F3	cytochrome P450, family 4, subfamily F, polypeptide 3
11734138_x_at	Hs.445817.1	3.39	4.03	-1.56	0.010213	0.146553	C4orf29	chromosome 4 open reading frame 29
11736155_a_at	Hs.227656.1	3.03	3.68	-1.56	0.003378	0.09816	XPR1	xenotropic and polytropic retrovirus receptor 1
11736158_x_at	Hs.712666.1	2.55	3.19	-1.56	0.003961	0.104688	MPPE1	metallophosphoesterase 1
11738810_a_at	Hs.510368.4	1.83	2.47	-1.56	0.046183	0.266734	TCL6	T-cell leukemia/lymphoma 6 (non-protein coding)
11742453_at	Hs.304362.3	5.33	5.97	-1.56	0.002479	0.08684	PHF20L1	PHD finger protein 20-like 1
11743509_a_at	Hs.149367.1	4.16	4.8	-1.56	0.017946	0.184326	UFL1	UFM1-specific ligase 1
11743929_at	Hs.620701.2	4.85	5.5	-1.56	0.019251	0.18954	UHRF1BP1L	UHRF1 binding protein 1-like
11744794_a_at	Hs.478000.8	3.3	3.95	-1.56	0.03143	0.229813	MBNL1	muscleblind-like splicing regulator 1
11758595_at	Hs.595694.1	4.36	5	-1.56	0.004776	0.110547	NBEA	neurobeachin
11759586_s_at	Hs.406799.2	3.94	4.58	-1.56	0.008575	0.13614	RAB18	RAB18, member RAS oncogene family
11760734_x_at	Hs.470887.2	4.34	4.99	-1.56	0.043523	0.260429	GULP1	GULP, engulfment adaptor PTB domain containing 1
11764268_at	Hs.104751.1	1.81	2.45	-1.56	0.014006	0.167204
11716033_at	Hs.517070.1	6.13	6.78	-1.57	0.001372	0.068685	SLPI	secretory leukocyte peptidase inhibitor
11718610_at	Hs.492261.1	6.19	6.84	-1.57	0.032598	0.232675	TP53INP1	tumor protein p53 inducible nuclear protein 1
11719127_s_at	Hs.59106.1	5.96	6.61	-1.57	0.000268	0.03741	CGRRF1	cell growth regulator with ring finger domain 1
11720993_at	Hs.518438.1	5.49	6.14	-1.57	0.000134	0.032201	SOX2	SRY (sex determining region Y)-box 2
11721135_s_at	Hs.450230.1	5.64	6.29	-1.57	0.017076	0.180778	IGFBP3	insulin-like growth factor binding protein 3
11721772_at	Hs.445036.1	4.99	5.63	-1.57	0.049693	0.274896	INO80D	INO80 complex subunit D
11727655_s_at	Hs.631992.1	4.61	5.26	-1.57	0.007114	0.127094	DST	dystonin
11728315_at	Hs.592591.1	5.99	6.65	-1.57	0.00393	0.104297	ZNF148	zinc finger protein 148
11732299_at	Hs.209561.1	4.32	4.97	-1.57	0.030376	0.227081	KIAA1715	KIAA1715
11735153_a_at	Hs.570065.1	4.6	5.26	-1.57	0.003082	0.093818	COL4A3	collagen, type IV, alpha 3 (Goodpasture antigen)
11737334_a_at	Hs.121520.2	8.69	9.34	-1.57	0.000798	0.055553	AMIGO2	adhesion molecule with Ig-like domain 2
11749186_a_at	Hs.388220.4	2.4	3.05	-1.57	0.049307	0.274062	CDADC1	cytidine and dCMP deaminase domain containing 1
11758230_s_at	Hs.604006.1	6.2	6.85	-1.57	0.001164	0.064292	NFIA	nuclear factor I/A
11720853_a_at	Hs.594180.1	3.29	3.95	-1.58	0.016594	0.179039	NFIA	nuclear factor I/A
11721181_a_at	Hs.370422.1	5.58	6.24	-1.58	0.000301	0.040343	VLDLR	very low density lipoprotein receptor
11722088_s_at	Hs.37288.1	5.49	6.15	-1.58	0.010297	0.147155	NR1D2	nuclear receptor subfamily 1, group D, member 2
11722791_s_at	Hs.189445.1	5.43	6.09	-1.58	8e-06	0.014348	LOC100506558	uncharacterized LOC100506558; matrilin 2
11724383_at	Hs.98265.1	6.78	7.44	-1.58	0.000621	0.05116	ST6GAL2	ST6 beta-galactosamide alpha-2,6-sialyltranferase 2
11739518_a_at	Hs.41296.1	7.38	8.04	-1.58	3e-06	0.008905	FLRT3	fibronectin leucine rich transmembrane protein 3
11743347_a_at	Hs.446414.2	3.68	4.34	-1.58	0.027838	0.219188	CD47	CD47 molecule
11754601_s_at	Hs.302963.3	3.55	4.21	-1.58	0.006266	0.122079	LOC100130872	uncharacterized LOC100130872; spondin 2, extracellular matrix protein
11763280_s_at	Hs.706896.4	3.51	4.17	-1.58	0.002941	0.092606	TMEM136	transmembrane protein 136
11717745_s_at	Hs.432862.1	7.8	8.46	-1.59	0.002518	0.086982	MARCH6	membrane-associated ring finger (C3HC4) 6, E3 ubiquitin protein ligase
11741263_s_at	Hs.713533.2	6.69	7.35	-1.59	0.002935	0.092487	LTBP1	latent transforming growth factor beta binding protein 1
11743963_a_at	Hs.368353.2	2.6	3.27	-1.59	0.023628	0.20584	CNST	consortin, connexin sorting protein
11749386_a_at	Hs.21590.3	2.57	3.24	-1.59	0.00388	0.103703	RBM48	RNA binding motif protein 48
11751415_a_at	Hs.716410.4	4.19	4.86	-1.59	0.002288	0.08415	TSC22D3	TSC22 domain family, member 3
11753863_s_at	Hs.469658.7	2.23	2.9	-1.59	0.033729	0.235473	BCL2L11	BCL2-like 11 (apoptosis facilitator)
11754604_x_at	Hs.313.6	9.21	9.88	-1.59	0.00463	0.109725	SPP1	secreted phosphoprotein 1
11759199_at	Hs.143434.1	7.78	8.45	-1.59	0.000851	0.056232	CNTN1	contactin 1
11762508_x_at	Hs.448979.2	4.19	4.86	-1.59	0.022668	0.201904	SLC35A3	solute carrier family 35 (UDP-N-acetylglucosamine (UDP-GlcNAc) transporter), member A3
11763812_at	Hs.115277.7	2.61	3.28	-1.59	0.007277	0.128006	UTY	ubiquitously transcribed tetratricopeptide repeat containing, Y-linked
11715514_a_at	Hs.146393.1	7.17	7.84	-1.6	0.002088	0.081572	HERPUD1	homocysteine-inducible, endoplasmic reticulum stress-inducible, ubiquitin-like domain member 1
11718234_a_at	Hs.159014.1	5.46	6.14	-1.6	0.02706	0.217271	PRPF4B	pre-mRNA processing factor 4B
11719003_x_at	Hs.156727.1	1.93	2.61	-1.6	0.017467	0.182359	ANKH	ANKH inorganic pyrophosphate transport regulator
11729719_a_at	Hs.167700.1	4.25	4.93	-1.6	0.024072	0.207374	SMAD5	SMAD family member 5
11731183_a_at	Hs.516578.2	8.71	9.39	-1.6	0.005279	0.114863	TFPI	tissue factor pathway inhibitor (lipoprotein-associated coagulation inhibitor)
11732453_s_at	Hs.616526.1	5.32	6	-1.6	2.4e-05	0.020722	HGD	homogentisate 1,2-dioxygenase
11745303_at	Hs.657186.1	1.73	2.41	-1.6	0.0342	0.236988	PFN1P2	profilin 1 pseudogene 2
11749139_a_at	Hs.269109.2	5.12	5.8	-1.6	0.004672	0.109735	SEMA3C	sema domain, immunoglobulin domain (Ig), short basic domain, secreted, (semaphorin) 3C
11718964_at	Hs.462598.1	4.15	4.84	-1.61	0.033724	0.235473	NUFIP2	nuclear fragile X mental retardation protein interacting protein 2
11722291_s_at	Hs.355581.1	3.8	4.49	-1.61	0.040368	0.252731	ZBTB43	zinc finger and BTB domain containing 43
11722748_at	Hs.162852.1	2.58	3.27	-1.61	0.043476	0.260338	HOOK3	hook microtubule-tethering protein 3
11724863_a_at	Hs.268675.2	5.37	6.06	-1.61	0.018062	0.185014	MEF2A	myocyte enhancer factor 2A
11726015_at	Hs.444329.1	6.11	6.8	-1.61	0.015317	0.173227	GPC6	glypican 6
11738715_at	Hs.553734.1	2.06	2.74	-1.61	0.004262	0.10707	OR52D1	olfactory receptor, family 52, subfamily D, member 1
11742768_a_at	Hs.41296.2	7.08	7.77	-1.61	3.9e-05	0.024395	FLRT3	fibronectin leucine rich transmembrane protein 3
11742811_at	Hs.445387.1	7.15	7.84	-1.61	0.018032	0.184743	RPS6KA3	ribosomal protein S6 kinase, 90kDa, polypeptide 3
11753879_x_at	Hs.532082.5	4.39	5.08	-1.61	0.008036	0.132442	IL6ST	interleukin 6 signal transducer
11757990_s_at	Hs.644964.1	6.77	7.46	-1.61	0.00351	0.099545	CFH	complement factor H; complement factor H-related 1
11759342_at	Hs.657649.1	3.78	4.46	-1.61	0.022565	0.201457	FMN1	formin 1
11760504_at	Hs.662149.1	2.42	3.11	-1.61	0.015068	0.172143	LOC100506486	uncharacterized LOC100506486; transmembrane protein 165
11763376_s_at	Hs.693806.1	6.77	7.45	-1.61	0.00847	0.13524	PCBP2	poly(rC) binding protein 2
11715442_s_at	Hs.591346.1	7.07	7.77	-1.62	0.000539	0.049737	CTGF	connective tissue growth factor
11716226_a_at	Hs.525419.1	4.89	5.58	-1.62	0.005114	0.113793	LIMA1	LIM domain and actin binding 1
11721734_s_at	Hs.86724.1	4.56	5.26	-1.62	0.018857	0.188075	GCH1	GTP cyclohydrolase 1
11725069_s_at	Hs.12420.1	8.66	9.36	-1.62	0.005071	0.113291	JADE1	jade family PHD finger 1
11741264_x_at	Hs.713533.2	6.16	6.86	-1.62	0.009277	0.141094	LTBP1	latent transforming growth factor beta binding protein 1
11744635_a_at	Hs.371856.2	4.88	5.57	-1.62	0.041567	0.256141	ZC3H7A	zinc finger CCCH-type containing 7A
11717744_at	Hs.432862.1	6.13	6.83	-1.63	0.003757	0.101889	2016-03-06	membrane-associated ring finger (C3HC4) 6, E3 ubiquitin protein ligase
11725077_at	Hs.491234.1	5.32	6.02	-1.63	0.001652	0.074738	RIT1	Ras-like without CAAX 1
11725121_x_at	Hs.21145.1	6.29	7	-1.63	0.000126	0.032201	GATAD1	GATA zinc finger domain containing 1
11732569_at	Hs.504966.1	6.13	6.83	-1.63	0.007512	0.129032	SLCO1B3	solute carrier organic anion transporter family, member 1B3
11744378_a_at	Hs.654610.2	5.26	5.96	-1.63	0.005671	0.118813	KRT4	keratin 4
11745298_s_at	Hs.446098.2	3.62	4.33	-1.63	0.00518	0.114343	ITFG2	integrin alpha FG-GAP repeat containing 2; uncharacterized LOC100507424
11756614_a_at	Hs.349306.7	4.43	5.14	-1.63	5.4e-05	0.026339	RNF145	ring finger protein 145
11757683_a_at	Hs.693837.5	5.67	6.37	-1.63	0.0008	0.055553	IRF2BP2	interferon regulatory factor 2 binding protein 2
11763999_at	Hs.102572.1	3.19	3.89	-1.63	0.001508	0.071438	GPRIN3	GPRIN family member 3
11716906_a_at	Hs.461086.1	6.09	6.8	-1.64	1.5e-05	0.018129	CDH1	cadherin 1, type 1, E-cadherin (epithelial)
11719828_x_at	Hs.79033.1	7.06	7.77	-1.64	0.01675	0.179579	QPCT	glutaminyl-peptide cyclotransferase
11721710_a_at	Hs.702168.1	3.62	4.33	-1.64	0.006084	0.12161	SHROOM3	shroom family member 3
11722701_s_at	Hs.408142.1	6.26	6.97	-1.64	0.033837	0.235988	KIAA1109	KIAA1109
11724822_a_at	Hs.212140.1	4.7	5.41	-1.64	0.01037	0.147593	CWF19L2	CWF19-like 2, cell cycle control (S. pombe)
11725072_at	Hs.12420.1	6.15	6.87	-1.64	3.34e-07	0.004919	JADE1	jade family PHD finger 1
11729778_a_at	Hs.591853.1	6.36	7.07	-1.64	8.1e-05	0.030699	CDH17	cadherin 17, LI cadherin (liver-intestine)
11729941_at	Hs.483512.1	4.62	5.33	-1.64	0.008642	0.136459	TMEM56	transmembrane protein 56
11736281_a_at	Hs.567337.1	6.36	7.07	-1.64	0.000819	0.055553	SLC22A3	solute carrier family 22 (organic cation transporter), member 3
11742831_s_at	Hs.187763.1	6.04	6.75	-1.64	0.010967	0.151225	BRD4	bromodomain containing 4
11757350_x_at	Hs.351593.7	7.69	8.41	-1.64	0.000948	0.058887	FGA	fibrinogen alpha chain
11760520_x_at	Hs.106861.3	5.16	5.87	-1.64	0.011197	0.152673	NSD1	nuclear receptor binding SET domain protein 1
11764057_s_at	Hs.695168.1	2.18	2.89	-1.64	0.034581	0.238185	LOC101928189	uncharacterized LOC101928189; arginine/serine-rich protein 1
11719713_a_at	Hs.416769.1	5.46	6.19	-1.65	0.028829	0.222141	PPM1B	protein phosphatase, Mg2+/Mn2+ dependent, 1B
11722883_a_at	Hs.484195.1	3.36	4.08	-1.65	0.008066	0.132442	CREBRF	CREB3 regulatory factor
11725266_at	Hs.591645.1	3.53	4.25	-1.65	0.006895	0.125717	COL4A4	collagen, type IV, alpha 4
11729940_x_at	Hs.483512.1	6.79	7.51	-1.65	0.040953	0.254428	TMEM56	transmembrane protein 56
11733217_s_at	Hs.431081.1	4.97	5.69	-1.65	0.002595	0.088411	USP53	ubiquitin specific peptidase 53
11741447_s_at	Hs.283749.4	6.24	6.96	-1.65	0.000668	0.052139	RNASE4	ribonuclease, RNase A family, 4
11742910_a_at	Hs.480694.1	3.47	4.2	-1.65	0.031401	0.229813	ANKRD50	ankyrin repeat domain 50
11760495_a_at	Hs.535239.2	3.24	3.96	-1.65	0.003124	0.094528	MCOLN3	mucolipin 3
11721204_a_at	Hs.499725.1	3.83	4.57	-1.66	0.000992	0.05994	ANK3	ankyrin 3, node of Ranvier (ankyrin G)
11721426_at	Hs.17631.1	5.67	6.4	-1.66	0.027928	0.219308	FZD5	frizzled class receptor 5
11722087_a_at	Hs.37288.1	4.5	5.23	-1.66	0.015221	0.172761	NR1D2	nuclear receptor subfamily 1, group D, member 2
11722200_s_at	Hs.594537.2	2.6	3.33	-1.66	0.013617	0.164944	ADAM12	ADAM metallopeptidase domain 12
11731243_a_at	Hs.149585.1	5.59	6.32	-1.66	0.018025	0.184743	LGSN	lengsin, lens protein with glutamine synthetase domain
11731244_s_at	Hs.149585.1	6.58	7.31	-1.66	0.018581	0.186883	LGSN	lengsin, lens protein with glutamine synthetase domain
11743189_a_at	Hs.497148.1	2.29	3.01	-1.66	0.00092	0.058132	RGL1	ral guanine nucleotide dissociation stimulator-like 1
11720745_a_at	Hs.478588.1	5.4	6.13	-1.67	0.015462	0.173702	BCL6	B-cell CLL/lymphoma 6
11745063_x_at	Hs.482017.3	4.82	5.56	-1.67	0.043007	0.259366	LRRC8B	leucine rich repeat containing 8 family, member B
11755009_s_at	Hs.643801.6	5.46	6.2	-1.67	0.00443	0.108122	VCAN	versican
11717473_s_at	Hs.642938.1	4.22	4.97	-1.68	0.009386	0.141278	IGFBP1	insulin-like growth factor binding protein 1
11721436_a_at	Hs.233160.1	4.27	5.01	-1.68	0.012147	0.158328	STC2	stanniocalcin 2
11722598_s_at	Hs.471751.1	2.57	3.32	-1.68	0.00163	0.074312	ACKR3	atypical chemokine receptor 3
11732000_a_at	Hs.570273.1	3.06	3.81	-1.68	0.024197	0.207722	PDE11A	phosphodiesterase 11A
11732326_x_at	Hs.198158.1	5.03	5.78	-1.68	0.008783	0.137511	PBLD	phenazine biosynthesis-like protein domain containing
11743669_at	Hs.485892.1	2.82	3.57	-1.68	0.009987	0.145339	ZNF292	zinc finger protein 292
11745064_a_at	Hs.46850.2	3.58	4.33	-1.68	0.001979	0.079465	GNPTAB	N-acetylglucosamine-1-phosphate transferase, alpha and beta subunits
11746961_a_at	Hs.654428.2	4.54	5.29	-1.68	0.000157	0.032201	HLA-DMB	major histocompatibility complex, class II, DM beta
11750609_a_at	Hs.160324.10	4.52	5.27	-1.68	0.035808	0.241486	ITSN1	intersectin 1 (SH3 domain protein)
11756646_a_at	Hs.693837.4	8.97	9.73	-1.68	0.014029	0.167204	IRF2BP2	interferon regulatory factor 2 binding protein 2
11738515_at	Hs.632092.1	2.59	3.35	-1.69	0.001885	0.078095	LIPK	lipase, family member K
11743961_a_at	Hs.368353.2	3.46	4.22	-1.69	0.01681	0.179866	CNST	consortin, connexin sorting protein
11719825_a_at	Hs.444451.1	4.66	5.43	-1.7	0.007059	0.127094	ZAK	sterile alpha motif and leucine zipper containing kinase AZK
11729510_a_at	Hs.620490.3	3.79	4.56	-1.7	0.002054	0.080899	SFT2D3	SFT2 domain containing 3; WD repeat domain 33
11759058_at	Hs.497353.1	2.76	3.52	-1.7	0.018182	0.185398	MED6	mediator complex subunit 6
11762748_s_at	HsAffx.1806.1	6.31	7.07	-1.7	0.032208	0.231726	TRA2A	transformer 2 alpha homolog (Drosophila)
11718927_a_at	Hs.535297.1	3.56	4.33	-1.71	0.042678	0.258765	ARID5B	AT rich interactive domain 5B (MRF1-like)
11755010_s_at	Hs.25130.6	7.64	8.42	-1.71	0.000136	0.032201	GALNT4	polypeptide N-acetylgalactosaminyltransferase 4; POC1B-GALNT4 readthrough
11758393_s_at	Hs.650812.1	3.91	4.68	-1.71	0.011809	0.156239	DNAJC30	DnaJ (Hsp40) homolog, subfamily C, member 30
11715789_a_at	Hs.643005.1	3.37	4.15	-1.72	0.006863	0.125464	SLC40A1	solute carrier family 40 (iron-regulated transporter), member 1
11723951_a_at	Hs.516578.1	8.11	8.89	-1.72	0.000588	0.051021	TFPI	tissue factor pathway inhibitor (lipoprotein-associated coagulation inhibitor)
11739899_a_at	Hs.221597.1	3.05	3.83	-1.72	0.000507	0.048356	SLC19A3	solute carrier family 19 (thiamine transporter), member 3
11740140_a_at	Hs.143674.2	2.38	3.16	-1.72	0.016768	0.179619	RASGRP3	RAS guanyl releasing protein 3 (calcium and DAG-regulated)
11741054_s_at	Hs.496684.2	4.72	5.5	-1.72	0.01139	0.154094	LAMP2	lysosomal-associated membrane protein 2
11749088_s_at	Hs.155919.2	6.19	6.97	-1.72	0.010156	0.146186	PTPRK	protein tyrosine phosphatase, receptor type, K
11749963_a_at	Hs.351593.4	3.84	4.63	-1.72	0.009693	0.143714	FGA	fibrinogen alpha chain
11754138_s_at	Hs.659979.1	4.76	5.54	-1.72	0.03081	0.228401	PSPH	phosphoserine phosphatase
11759005_a_at	Hs.130692.1	3.38	4.17	-1.72	2.8e-05	0.022316	SPX	spexin hormone
11758664_s_at	Hs.657485.1	6.84	7.63	-1.73	0.001781	0.076435	RHOBTB3	Rho-related BTB domain containing 3
11723499_a_at	Hs.18844.1	5.54	6.34	-1.74	0.000575	0.05079	PCSK9	proprotein convertase subtilisin/kexin type 9
11724144_a_at	Hs.173656.1	2.6	3.4	-1.74	0.002789	0.090958	RAB11FIP2	RAB11 family interacting protein 2 (class I)
11731121_s_at	Hs.96885.1	4.97	5.77	-1.74	0.005896	0.120321	VASH2	vasohibin 2
11735008_a_at	Hs.47712.1	2.89	3.69	-1.74	0.032009	0.231319	ZNF555	zinc finger protein 555
11753495_a_at	Hs.592519.3	2.38	3.18	-1.74	0.007106	0.127094	CNOT6L	CCR4-NOT transcription complex, subunit 6-like
11759415_at	Hs.534533.1	5.92	6.72	-1.74	0.002917	0.092188	SLC51B	solute carrier family 51, beta subunit
11716937_a_at	Hs.513463.1	6.49	7.29	-1.75	0.004092	0.105658	NUPR1	nuclear protein, transcriptional regulator, 1
11719428_a_at	Hs.525549.1	4.05	4.86	-1.75	0.012727	0.161039	BTBD7	BTB (POZ) domain containing 7
11721874_at	Hs.437609.1	5.2	6.01	-1.75	0.000478	0.047723	IFIT2	interferon-induced protein with tetratricopeptide repeats 2
11724036_a_at	Hs.196384.1	6.23	7.03	-1.75	0.024028	0.207195	PTGS2	prostaglandin-endoperoxide synthase 2 (prostaglandin G/H synthase and cyclooxygenase)
11732234_a_at	Hs.124940.1	3.25	4.06	-1.75	0.000358	0.042909	RND1	Rho family GTPase 1
11751063_a_at	Hs.484068.2	5.5	6.3	-1.75	0.001524	0.071789	RAB40B	RAB40B, member RAS oncogene family
11715228_s_at	g31341260	5.9	6.72	-1.76	1.4e-05	0.018129	SLC51B	solute carrier family 51, beta subunit
11722882_at	Hs.484195.1	4.9	5.71	-1.76	0.037951	0.24704	CREBRF	CREB3 regulatory factor
11726913_a_at	Hs.189690.1	3.6	4.41	-1.76	0.021329	0.196285	ZNF182	zinc finger protein 182
11743654_a_at	Hs.445358.1	5.36	6.18	-1.76	0.004269	0.10707	APOH	apolipoprotein H (beta-2-glycoprotein I)
11763166_a_at	Hs.632707.3	4.97	5.79	-1.76	0.002061	0.080945	MARS	methionyl-tRNA synthetase; microRNA 6758
11764064_s_at	Hs.699927.1	5.95	6.77	-1.76	0.008787	0.137511	TXLNGY	taxilin gamma pseudogene, Y-linked
11735643_a_at	Hs.131269.2	5.33	6.16	-1.77	1.2e-05	0.017676	RARRES1	retinoic acid receptor responder (tazarotene induced) 1
11758097_x_at	Hs.614591.1	4.03	4.86	-1.77	0.001526	0.071815	MATN3	matrilin 3
11758229_s_at	Hs.713838.1	5.88	6.7	-1.77	0.004539	0.108903	GREM1	gremlin 1, DAN family BMP antagonist
11724068_at	Hs.657926.1	3.49	4.33	-1.78	0.016257	0.177265	PELI2	pellino E3 ubiquitin protein ligase family member 2
11763199_at	Hs.546271.4	6.68	7.51	-1.78	0.007459	0.128854	PCBP2	poly(rC) binding protein 2
11764270_s_at	Hs.658558.1	1.98	2.81	-1.78	0.017892	0.18411	PLGLB1	plasminogen-like B1; plasminogen-like B2
11732637_a_at	Hs.181107.1	5.88	6.72	-1.79	0.000157	0.032201	ANXA13	annexin A13
11744104_a_at	Hs.115838.3	4.24	5.08	-1.79	0.00298	0.092971	TMC5	transmembrane channel-like 5
11724688_a_at	Hs.335293.1	6.21	7.06	-1.8	0.004317	0.107193	SAMD11	sterile alpha motif domain containing 11
11732219_a_at	Hs.34851.1	5.55	6.4	-1.8	0.002904	0.092085	TUBE1	tubulin, epsilon 1
11741559_a_at	Hs.181107.2	4.78	5.62	-1.8	0.00056	0.050478	ANXA13	annexin A13
11747975_x_at	Hs.349306.3	5.15	6	-1.8	0.000246	0.036092	RNF145	ring finger protein 145
11756551_a_at	Hs.653206.2	4.69	5.53	-1.8	0.033403	0.234706	KLHL28	kelch-like family member 28
11716182_s_at	Hs.591293.1	6.5	7.36	-1.81	0.007197	0.127468	ALCAM	activated leukocyte cell adhesion molecule
11760519_at	Hs.106861.3	5.05	5.91	-1.81	0.00578	0.119549	NSD1	nuclear receptor binding SET domain protein 1
11731122_a_at	Hs.96885.1	3.88	4.74	-1.82	0.025464	0.212549	VASH2	vasohibin 2
11720574_s_at	Hs.216623.1	5.9	6.77	-1.83	0.049601	0.274541	ATP8B1	ATPase, aminophospholipid transporter, class I, type 8B, member 1
11759573_at	Hs.500842.3	6.57	7.44	-1.83	0.028961	0.222391	MGEA5	meningioma expressed antigen 5 (hyaluronidase)
11762400_s_at	Hs.438587.6	3.87	4.74	-1.83	0.031916	0.230974	PPIL2	peptidylprolyl isomerase (cyclophilin)-like 2
11717829_s_at	Hs.716410.2	5.21	6.1	-1.84	0.000419	0.045699	TSC22D3	TSC22 domain family, member 3
11737992_s_at	Hs.406094.1	4.42	5.3	-1.84	0.004491	0.108447	GPR37	G protein-coupled receptor 37 (endothelin receptor type B-like); sel-1 suppressor of lin-12-like 2 (C. elegans)
11724312_a_at	Hs.167679.1	3.85	4.74	-1.85	0.000963	0.059336	SH3BP2	SH3-domain binding protein 2
11748773_a_at	Hs.660866.2	4.68	5.57	-1.85	0.031008	0.228942	CTSV	cathepsin V
11751962_s_at	HsAffx.1675.1	4.48	5.37	-1.85	0.001186	0.064581	GPR37	G protein-coupled receptor 37 (endothelin receptor type B-like); sel-1 suppressor of lin-12-like 2 (C. elegans)
11717373_at	Hs.59214.1	3.72	4.61	-1.86	0.000153	0.032201	DNAJC3	DnaJ (Hsp40) homolog, subfamily C, member 3
11742278_a_at	Hs.19904.1	5.72	6.62	-1.86	2.1e-05	0.020722	CTH	cystathionine gamma-lyase
11743159_x_at	Hs.546255.2	6.19	7.09	-1.86	0.000182	0.03338	FGG	fibrinogen gamma chain
11746616_a_at	Hs.446017.4	5.11	6	-1.86	0.024563	0.209203	WSB1	WD repeat and SOCS box containing 1
11719384_at	Hs.654513.1	3.35	4.26	-1.88	0.000768	0.054891	PRSS3	protease, serine, 3
11757349_a_at	Hs.351593.7	8.18	9.09	-1.88	0.000478	0.047723	FGA	fibrinogen alpha chain
11742698_at	Hs.156540.1	2.87	3.78	-1.89	0.006595	0.123825	SCG5	secretogranin V (7B2 protein)
11728476_a_at	Hs.89690.1	4.2	5.13	-1.9	0.013001	0.16201	CXCL3	chemokine (C-X-C motif) ligand 3
11750404_a_at	Hs.349306.4	4.67	5.59	-1.9	0.001375	0.068796	RNF145	ring finger protein 145
11756219_a_at	Hs.491143.5	6.54	7.47	-1.9	0.000258	0.036881	FGL1	fibrinogen-like 1
11725371_s_at	Hs.73793.1	7.02	7.95	-1.91	0.007398	0.128464	VEGFA	vascular endothelial growth factor A
11740305_at	Hs.26441.1	4.51	5.45	-1.93	0.001227	0.065765	KIAA0319	KIAA0319
11743846_s_at	Hs.363396.2	5.69	6.64	-1.93	0.000663	0.052139	CFH	complement factor H; complement factor H-related 1
11759343_x_at	Hs.657649.1	5.15	6.1	-1.93	0.020666	0.194238	FMN1	formin 1
11715441_a_at	Hs.591346.1	6.18	7.14	-1.95	0.001137	0.063886	CTGF	connective tissue growth factor
11724776_at	Hs.26612.1	5.72	6.68	-1.95	0.000968	0.059336	PGM2L1	phosphoglucomutase 2-like 1
11762438_a_at	Hs.558314.2	3.31	4.27	-1.95	5.7e-05	0.027128	CP	ceruloplasmin (ferroxidase)
11718988_s_at	Hs.283749.1	6.94	7.91	-1.96	8.7e-05	0.030699	RNASE4	ribonuclease, RNase A family, 4
11738149_a_at	Hs.460789.1	2.15	3.12	-1.96	0.010299	0.147155	TOX3	TOX high mobility group box family member 3
11743847_x_at	Hs.363396.2	5.72	6.69	-1.96	0.0001	0.03181	CFH	complement factor H
11762107_at	Hs.436186.19	4.74	5.72	-1.98	0.000158	0.032201	CAST	calpastatin
11726012_a_at	Hs.655832.1	3.45	4.44	-1.99	0.000725	0.054073	AJUBA	ajuba LIM protein
11735154_a_at	Hs.570065.1	4.88	5.89	-2.02	0.00411	0.105715	COL4A3	collagen, type IV, alpha 3 (Goodpasture antigen)
11753179_s_at	Hs.481704.3	3.46	4.47	-2.02	0.006594	0.123825	FAM134B	family with sequence similarity 134, member B
11730608_at	Hs.241529.1	2.76	3.78	-2.02	0.016433	0.178229	HNF4G	hepatocyte nuclear factor 4, gamma
11756353_a_at	Hs.654963.4	4.44	5.45	-2.02	0.023177	0.203837	CLVS1	clavesin 1
11726330_a_at	Hs.643467.1	4.21	5.24	-2.04	0.001154	0.063887	SLC23A1	solute carrier family 23 (ascorbic acid transporter), member 1
11761813_x_at	Hs.164162.2	4.02	5.08	-2.08	0.000215	0.034536	PLEKHH2	pleckstrin homology domain containing, family H (with MyTH4 domain) member 2
11732337_x_at	Hs.400556.1	6.41	7.49	-2.11	3.3e-05	0.024094	BCAS1	breast carcinoma amplified sequence 1
11761068_s_at	Hs.460260.2	3.97	5.08	-2.15	0.004238	0.106814	AKR1C1	aldo-keto reductase family 1, member C1; aldo-keto reductase family 1, member C2; aldo-keto reductase family 1 member C2-like
11738035_s_at	Hs.704007.4	5.04	6.15	-2.16	0.015081	0.17216	RTN4	reticulon 4
11724038_a_at	Hs.196384.1	7.6	8.71	-2.16	0.03655	0.243415	PTGS2	prostaglandin-endoperoxide synthase 2 (prostaglandin G/H synthase and cyclooxygenase)
11735171_at	Hs.156652.1	7.19	8.31	-2.17	4e-06	0.009292	TM4SF20	transmembrane 4 L six family member 20
11719658_a_at	Hs.518267.1	2.55	3.68	-2.18	0.003455	0.099104	TF	transferrin
11724508_s_at	Hs.546255.1	7.04	8.17	-2.19	7.5e-05	0.029821	FGG	fibrinogen gamma chain
11715628_a_at	Hs.300774.1	6.66	7.79	-2.2	3.6e-05	0.024395	FGB	fibrinogen beta chain
11721175_at	Hs.131269.1	5.78	6.92	-2.21	0.000597	0.051142	RARRES1	retinoic acid receptor responder (tazarotene induced) 1
11722884_at	Hs.484195.1	4.87	6.05	-2.27	0.004594	0.109498	CREBRF	CREB3 regulatory factor
11721216_s_at	Hs.396358.1	6.35	7.56	-2.31	0.011507	0.154757	TMEM106B	transmembrane protein 106B
11746819_a_at	Hs.300774.2	6.89	8.11	-2.33	2.2e-05	0.020722	FGB	fibrinogen beta chain
11731416_at	Hs.471207.1	4.15	5.38	-2.34	0.009502	0.142424	NDUFS1	NADH dehydrogenase (ubiquinone) Fe-S protein 1, 75kDa (NADH-coenzyme Q reductase)
11726981_a_at	Hs.558314.1	6.18	7.42	-2.36	4.3e-05	0.024395	CP	ceruloplasmin (ferroxidase)
11755934_x_at	Hs.300774.4	6.76	8	-2.36	0.000151	0.032201	FGB	fibrinogen beta chain
11758347_s_at	Hs.707546.2	4.71	5.97	-2.39	0.001531	0.071815	DDIT3	DNA-damage-inducible transcript 3
11750205_a_at	Hs.400556.6	5.27	6.55	-2.42	0.000624	0.051245	BCAS1	breast carcinoma amplified sequence 1
11758198_s_at	Hs.707546.1	4.89	6.2	-2.47	0.000572	0.05079	DDIT3	DNA-damage-inducible transcript 3
11757390_s_at	Hs.705417.1	3.75	5.05	-2.47	0.005459	0.116887	KLHL24	kelch-like family member 24
11721215_a_at	Hs.396358.1	5.04	6.35	-2.48	0.031064	0.229047	TMEM106B	transmembrane protein 106B
11726982_a_at	Hs.558314.1	4.87	6.19	-2.49	2.2e-05	0.020722	CP	ceruloplasmin (ferroxidase)
11763890_at	Hs.658237.1	2.98	4.33	-2.55	0.026405	0.214765	EIF5	eukaryotic translation initiation factor 5; small nucleolar RNA, H/ACA box 28
11735172_at	Hs.156652.1	7.01	8.36	-2.56	2.6e-05	0.021217	TM4SF20	transmembrane 4 L six family member 20
11755193_x_at	Hs.558314.4	5.1	6.51	-2.66	3e-06	0.007832	CP	ceruloplasmin (ferroxidase)
11731399_s_at	Hs.351593.2	3.87	5.33	-2.76	0.004108	0.105715	FGA	fibrinogen alpha chain
11731082_at	Hs.148741.1	2.34	3.85	-2.86	0.031129	0.22916	RNF144B	ring finger protein 144B
