# Supplementary material for: Gene expression patterns induced at different stages of rhinovirus infection in human alveolar epithelial cells
Source: PLoS One. 2017 May 30;12(5):e0176947. doi: 10.1371/journal.pone.0176947 (PMC5448745; doi:10.1371/journal.pone.0176947)
Supplement: S5 Table — The overlaps of DE genes have been revealed across all-time points using Venn diagrams. (XLSX) [file pone.0176947.s008.xlsx]

## Sheet: venn_result14417_all time point
Names	total	elements
12hpi 24hpi 48hpi 6hpi	2	UBASH3B
		TMEM158
12hpi 24hpi 6hpi	6	DUSP6
		2016-03-04
		SFRP4
		TFPI2
		FOSL1
		SMURF2
12hpi 48hpi 6hpi	4	CXCL3
		IGFBP1
		F2RL1
		PHLDA2
24hpi 48hpi 6hpi	1	GPRC5A
12hpi 24hpi 48hpi	12	ST8SIA4
		FGA
		FGG
		CFH
		FGB
		BCAS1
		EGR1
		ALDH1A3
		TM4SF20
		SPANXB1
		LGSN
		ANK3
12hpi 6hpi	21	HAS3
		FOXQ1
		LOC100129518
		DUSP4
		RBM24
		PDP1
		KRR1
		SPRY2
		GNB4
		THBD
		EMP1
		PCDH9
		CA8
		STC1
		CXCL5
		ZNF644
		IL11
		MTUS1
		MCL1
		PDLIM5
		BCL2A1
24hpi 6hpi	4	CCDC108
		SMOX
		PLAUR
		MAFF
48hpi 6hpi	12	PPIL2
		RGL1
		PBX1
		NAB1
		FLRT3
		MADCAM1
		RARRES1
		PTGS2
		ZBTB7B
		GCH1
		VEGFA
		SOX2
12hpi 24hpi	4	LY6K
		FOS
		ANKRD1
		JUN
12hpi 48hpi	10	COL4A4
		NKX3-1
		CFL1
		PAQR5
		NUPR1
		CYP4F3
		SERPINE1
		KIAA0319
		GREM1
		CTGF
24hpi 48hpi	26	SLC23A1
		HGD
		NBEA
		ANXA13
		APOH
		TP53INP1
		MCOLN3
		CNTN1
		SLC40A1
		LOC100130872
		IFIT2
		CDH17
		BMP6
		SOCS2
		FGL1
		HLA-DMB
		MAP7
		TJP2
		HNF4G
		PROS1
		PLEKHH2
		QPCT
		RND1
		CP
		RNASE4
		GALNT4
6hpi	289	ITGA5
		GCSH
		HECA
		IER2
		NMUR1
		SEC24D
		DCST1
		FOSL2
		MMP7
		SERPINB8
		DNAI1
		FAM127C
		SLC25A37
		RPA4
		FAM151B
		ABHD5
		TAF1A
		ZNF843
		VCPIP1
		CD4
		SYNPO2
		MAX
		ALPK3
		LSP1
		CDK9
		DUSP22
		ALOX5
		GPR162
		PLCH1
		FOXR2
		EXD1
		RIOK1
		TMEM19
		HNMT
		LIN54
		ABCG1
		EPHA2
		SENP2
		OR6C2
		AP1S2
		ID4
		POSTN
		SRRM4
		UGGT2
		DBNDD2
		MOGAT3
		T
		CDK12
		SNORD15B
		ETFDH
		CIDECP
		ARHGEF9
		SIRT6
		CXCL2
		DNMBP
		STXBP6
		SERPINB9
		RING1
		NPC2
		IL17RC
		GPR78
		FOXM1
		HECTD2
		KDM4C
		ERBB3
		ZNF484
		SLC16A13
		ABCB9
		PM20D2
		HBEGF
		HOMER1
		BTN3A1
		TRAPPC9
		KIAA0100
		TMCO4
		RHOB
		CKAP2
		TMEM156
		SNX19
		HIST1H2BI
		CLPTM1
		CDS1
		ARFIP1
		GPR148
		ARHGAP29
		ZNF836
		TNNC2
		F7
		TPK1
		FAM179B
		IGSF11
		C3orf52
		TNFRSF21
		LRRK2
		ISM2
		DPF1
		FUT6
		NEXN
		GPR52
		AGT
		ETS1
		TCF12
		SIPA1L2
		NOTUM
		RSBN1
		AGRP
		CXCL1
		CAPN12
		WDR62
		MMAB
		CCRN4L
		TP73
		KHSRP
		HEPHL1
		GMFB
		DUX1
		PRLR
		OR8D1
		RNF24
		CD58
		NFATC2IP
		KIAA0586
		MAGEA9
		RHBDF2
		ZBED4
		CCDC96
		ZNF507
		RAB11FIP1
		PIM1
		SNORA13
		TRIM10
		MAP9
		PVRIG
		ANKRD12
		IL16
		CYP2A6
		TTYH1
		FBLN7
		EIF4E2
		NHS
		PPFIBP2
		LOC645354
		CCDC113
		SPRR2F
		ATP6V1C2
		NAV3
		C22orf42
		OAS1
		ERMAP
		P2RX6
		CNTF
		GRM6
		IL23A
		LOC100131131
		CCDC132
		RNF212
		MYCBPAP
		PDCD1
		NMUR2
		RASAL2
		PAGE4
		SDC4
		LTB
		NAB2
		MGC40069
		TNAP
		KRTAP13-4
		MARVELD3
		LRRC16B
		ETV4
		TAC3
		AKAP2
		RHPN2
		GHRHR
		CCL20
		ABCG8
		LRRIQ3
		SPRY4
		FAM114A1
		SPAG6
		KCNH7
		MPP2
		SECTM1
		ITPR1
		SLC7A4
		RASAL3
		AIFM3
		CLDN1
		WDR86
		BTBD9
		PREX1
		CRIM1
		SLC16A2
		HHIPL1
		ZNF791
		WIPF1
		BSND
		EXOSC3
		ERICH1
		TECPR2
		SKIL
		SYT7
		KIAA1462
		RFX4
		TRAIP
		SLCO1B1
		PLEKHO2
		TDO2
		CCNDBP1
		DPY19L3
		EREG
		SOBP
		CACNA2D4
		ABCB5
		TRIM69
		F3
		PLVAP
		GEMIN4
		ARHGAP26
		LRIG1
		CCDC63
		KCNK5
		RGR
		PLP1
		LOXHD1
		ELK3
		DBR1
		ERI2
		HTR3E
		PPP1R14D
		INADL
		FZD4
		SETBP1
		AREG
		ALG11
		GLI3
		ITGA2
		MMP19
		TMEM80
		HIST1H4A
		NR4A3
		FAM71D
		C8orf34
		SOCS3
		ZNF839
		ZC3H12C
		NRG1
		HIST1H2AG
		KDSR
		PHLDB2
		MAP4K5
		FAM155B
		BNIPL
		TNFAIP3
		KCTD9
		FOXO1
		HGS
		ATG3
		NUDT16
		CCL2
		OR5W2
		TNFRSF10D
		EVPLL
		BAIAP2
		SMARCE1
		INSIG1
		ADD2
		DIO3OS
		IKBKAP
		ITGAL
		ARFGAP1
		SAV1
		IGJ
		FAM131A
		ATP2A3
		RECQL5
		SSFA2
		PLXND1
		PSTPIP2
		PRDM1
		SERHL
		EFR3B
		FGD2
		ARL6
		ALS2
		PDE3B
		MOCS1
		HELQ
		OLFM2
12hpi	51	EPB41L4A
		HMOX1
		FAT4
		MRAS
		CDC14B
		CBX4
		GPSM1
		SERPINI1
		OSGIN1
		ARRDC3
		TIPARP
		SECISBP2L
		KLHL22
		RAD18
		SNAPC1
		STAT4
		PHLDA1
		FGFR3
		NCEH1
		HRH1
		NIT1
		SH2B3
		SUV420H1
		ZEB2
		CADM1
		KLHL9
		SIRT3
		RIC8B
		SVIL
		BAG5
		BOLA2
		TCF7L2
		ATP10D
		STAMBPL1
		CDCP1
		HAS2
		MEGF9
		TNFRSF19
		FAM107B
		FKBP9
		PODXL
		RIOK3
		EOMES
		TES
		CYR61
		DAPK1
		TSPAN14
		BMPER
		LRRFIP1
		ARSJ
		ZADH2
24hpi	64	CDK18
		HLA-F
		EHF
		NAP1L2
		AXL
		PTCD3
		ST6GALNAC5
		ZFP91
		PPP1R2P1
		SGCA
		AQP3
		ARL13B
		INSL4
		C2orf72
		RAP1GAP
		SPOPL
		STMN3
		PRR15
		OK/SW-CL.58
		STAR
		PIGR
		FAM172A
		IGHG1
		RARB
		GGCX
		ID2
		ZNF527
		LIPH
		CROT
		ADRA1A
		CD70
		TP53I11
		CAPN5
		MAGT1
		ZNF275
		FCN2
		SLC32A1
		ACSF2
		CDHR1
		PEG3
		CARD6
		IFNGR1
		HPS1
		MEI1
		PPIC
		TPTE2
		DUSP1
		KITLG
		CPT1C
		GPR89A
		UBAP2
		PHF12
		TPD52L1
		LOC220729
		HMGA1
		CHPF
		C21orf58
		EPCAM
		AGR2
		RFX2
		B3GAT2
		ZNF304
		PCDHB6
		SNORD12B
48hpi	355	RRN3
		SLMAP
		PTPLA
		KCNMA1
		TUBE1
		ARHGAP20
		XPNPEP2
		PTPRK
		VASH2
		RTN4
		RCBTB1
		ADAM12
		SIGIRR
		DBP
		TSTA3
		POLK
		UHRF1BP1L
		BTBD3
		NUFIP2
		PGAM5
		PELI2
		AGFG1
		CITED2
		FAM134B
		RTDR1
		ODF2
		RFWD3
		UTY
		C15orf48
		PFAS
		IP6K2
		NDUFS1
		COTL1
		TYW3
		TCL6
		ND1
		ZNF555
		NUP214
		RPL36
		FBXL6
		COPS7A
		IRF2BP2
		RAB40B
		MRPL38
		SLCO1B3
		SCFD2
		SUSD2
		HERC2P2
		GPR37
		NFIA
		MCRS1
		ZNF182
		GNAI2
		B4GALNT1
		GPR153
		BCL2L11
		HERPUD1
		PPP5C
		HOOK3
		SLK
		SH3BP2
		MPPE1
		OGDH
		PCGF5
		ANKH
		SFT2D3
		INA
		POLR1B
		RALY
		PPM1B
		EIF5
		KRT4
		NFIB
		RBM14
		CAPNS1
		KATNB1
		C16orf45
		ZC3H7A
		NBPF4
		HAGHL
		MYEOV
		KIAA1715
		ZNF148
		ZBTB1
		LAIR1
		TMEM159
		FCHO1
		TMEM136
		BCR
		FSCN1
		FZD5
		NUDT8
		MBNL1
		ST6GALNAC4
		BRI3
		ATP1B1
		CREB1
		SAMD11
		ALDH3A1
		DDIT3
		ASPDH
		CDH1
		EIF2B3
		TUBB
		2016-03-04
		LRRC49
		RPS6KA4
		RNF144B
		GMPPA
		ALCAM
		C4orf29
		GNPTAB
		UBXN4
		LOC338797
		TMC5
		ERLIN2
		HNRNPM
		OR52D1
		TF
		TOX3
		KLF5
		THRB
		MEF2A
		CNOT1
		ODF3L2
		MICAL2
		PPIF
		TRAF3
		TFR2
		ANKRD50
		TRA2A
		ZNF674
		FMO5
		RNF145
		ZFYVE28
		DYNC1LI2
		LTBP1
		DBF4B
		C19orf73
		PDXK
		TSC22D3
		ANKRD2
		ZBED1
		SHROOM3
		RAB11FIP2
		INO80D
		FGFR1OP2
		IL6ST
		ARID5B
		PMAIP1
		EIF4EBP1
		SMOC1
		NOL6
		ITFG2
		ISL2
		RASGRP3
		ST6GAL2
		VARS
		CCDC18
		H1FX
		COL4A3
		CPLX2
		STAU1
		TRIM28
		ADAR
		2016-03-06
		DST
		JMJD4
		DNAJC3
		PBLD
		APLP1
		RIT1
		TOX2
		TMEM165
		DLX4
		XBP1
		ITGAX
		FHL1
		AKT1S1
		COX6B2
		LRRC8B
		ZBTB43
		FAM195A
		PDE11A
		TFPI
		PGM2L1
		SRR
		DNAJC30
		WNT3A
		JMJD7
		CLVS1
		LAMB3
		FMN1
		SLC7A7
		ABHD10
		SLC19A3
		PRPF4B
		EIF2AK1
		BAI2
		VCAN
		CCDC6
		BRD4
		EPS8L1
		GLI2
		CDADC1
		REL
		DTNB
		CSK
		LIMA1
		SNTG2
		BCKDK
		PLGLB1
		ITSN1
		NHSL1
		SH3BGRL3
		MRTO4
		PEX10
		GANAB
		NSD1
		DCXR
		BCCIP
		PDGFD
		SLC35A3
		AKR1C1
		ANK2
		DRAP1
		SARDH
		ASTN2
		PHF20L1
		LAMP2
		VLDLR
		GATAD1
		PPP1R3B
		HMMR
		ARHGDIA
		KLHL28
		BTBD7
		NUDCD3
		GATA2
		RHOBTB3
		SARM1
		RAD52
		TNFRSF1A
		UPP1
		SPP1
		CD47
		SRM
		GPRIN3
		LIPK
		MATN3
		CFDP1
		MANSC1
		ERCC6L
		IMP3
		EIF5A
		SLPI
		ATXN3
		GNG4
		LDB1
		PCBP2
		MARS
		PDE8B
		VGF
		STC2
		CTH
		TRPM2
		PYCR1
		C1orf127
		HNRNPUL1
		TLE4
		CCDC85B
		IGFBP3
		CLEC11A
		LGALS8
		PTK6
		CEACAM1
		KIF22
		SRRT
		GTF3C1
		RAB18
		ZNF514
		MED6
		HBQ1
		NR1D2
		USP53
		PDE3A
		PSME3
		PRSS3
		BCL6
		NMT2
		WSB1
		GPC6
		ZNF324B
		MGEA5
		CYP46A1
		MRPL17
		SLC39A1
		TP53BP1
		TOE1
		ERCC3
		VARS2
		ACOX2
		KCTD2
		IRF9
		CAST
		KIAA1432
		LBH
		DDX41
		CGRRF1
		PLOD2
		SESN2
		NUP62
		ADRM1
		TMEM56
		PCSK9
		DYNLRB1
		CNOT10
		SCG5
		CWF19L2
		ZBTB4
		ZNF292
		DUSP9
		SPIN1
		AMIGO2
		GORASP1
		POLA2
		SURF2
		DOT1L
		MAZ
		ATP8B1
		GULP1
		TMEM106B
		ZAK
		MBD1
		SEMA3C
		YPEL3
		STYXL1
		SLIT1
		RPS6KA3
		SLC25A43
		ZNF440
		SMAD5
		CNST
		SLC22A3
		LTB4R
		GADD45B
		TIMM8A
		KLHL24
		HECW1
		CNOT6L
		PSPH
		KIAA1109
		RNGTT
		SHISA5
		XPR1
